# Supplementary material for: Belief in just deserts regarding individuals infected with COVID-19 in Japan and its associations with demographic factors and infection-related and socio-psychological characteristics: a cross-sectional study
Source: PeerJ. 2022 Dec 19;10:e14545. doi: 10.7717/peerj.14545 (PMC9774003; doi:10.7717/peerj.14545)
Supplement: Supplemental Information 1 [file peerj-10-14545-s001.xlsx]

## Sheet: Sheet1
Gender	Age	Prefectures	Region of residence	Occupation	Marriage	Children	History of infection	Risk perception	BJD1	BJD2	HRR1	HRR2	HRR3	HRR4	HRR5	HRR6	Educational background	log10 population density	log10 infection rate
2	67	1	1	8	2	1	2	1	1	1	5	1	1	1	4	1	4	1.80033	1.4625
1	64	46	8	3	2	1	1	1	4	4	6	7	6	2	7	4	4	2.24905	1.22711
1	54	7	2	3	2	1	2	45	3	3	5	1	3	4	3	4	4	2.13524	0.703108
1	44	43	8	5	1	2	2	80	4	4	5	1	5	1	1	1	2	2.37816	1.28481
2	54	40	8	8	2	1	2	50	2	2	5	4	5	4	2	2	2	3.01231	1.72954
2	64	12	3	7	2	1	2	20	1	2	6	1	4	2	2	1	4	3.08825	1.51338
2	53	14	3	9	2	2	2	50	4	4	7	7	7	7	7	7	3	3.58108	1.52106
2	53	14	3	9	2	1	2	50	1	1	6	1	5	2	1	3	3	3.58108	1.52106
1	69	5	2	11	2	1	2	0	4	4	3	4	4	2	2	4	4	1.92776	0.453538
2	58	27	5	4	1	2	2	50	2	2	6	1	3	1	2	1	4	3.66696	1.78739
2	61	20	4	8	2	1	2	1	1	4	7	1	5	2	4	1	3	2.18728	0.787624
1	64	11	3	5	1	2	2	1	5	4	7	6	6	3	1	3	2	3.28912	1.57021
1	56	27	5	4	2	1	2	10	3	3	6	1	2	1	1	1	4	3.66696	1.78739
2	53	7	2	9	2	1	2	50	2	2	4	1	1	1	1	1	3	2.13524	0.703108
2	63	27	5	8	2	1	2	12	2	2	5	6	4	5	6	5	4	3.66696	1.78739
2	60	13	3	8	2	1	2	30	2	2	5	4	4	3	4	3	4	3.79973	2.03765
1	41	1	1	9	1	2	2	20	4	4	7	1	6	3	2	4	4	1.80033	1.4625
1	46	13	3	5	1	2	2	50	1	1	4	4	4	4	4	4	4	3.79973	2.03765
2	58	17	4	8	2	1	2	50	5	6	4	5	4	5	4	4	3	2.43495	1.46307
2	64	28	5	8	2	2	2	30	3	3	4	3	3	3	3	3	4	2.81993	1.44354
2	44	13	3	3	1	2	2	50	5	6	4	4	6	4	2	4	4	3.79973	2.03765
2	42	28	5	8	2	2	2	30	4	4	5	4	6	5	4	3	2	2.81993	1.44354
2	58	40	8	9	2	1	2	1	2	2	5	1	2	1	1	1	3	3.01231	1.72954
2	48	38	7	3	1	2	2	50	2	2	3	1	4	1	1	1	3	2.38239	0.863555
2	45	13	3	3	1	2	2	80	1	1	2	2	2	2	2	2	2	3.79973	2.03765
2	68	43	8	9	2	1	2	30	3	3	5	5	5	4	4	5	3	2.37816	1.28481
2	59	29	5	8	2	1	2	35	2	2	5	3	3	1	4	3	4	2.56443	1.34844
1	67	36	7	11	1	2	2	30	1	1	6	1	1	6	1	1	2	2.25299	0.869663
1	58	12	3	5	2	1	2	50	2	2	4	4	4	4	4	4	2	3.08825	1.51338
1	53	13	3	4	1	2	2	20	2	2	4	1	4	4	1	1	4	3.79973	2.03765
1	49	41	8	4	1	2	2	20	6	6	7	4	5	1	6	2	2	2.52831	1.2303
1	56	32	6	1	2	1	2	1	2	2	7	1	1	1	1	1	4	2.00547	0.630321
1	62	13	3	6	2	1	2	50	4	4	6	1	3	1	6	1	4	3.79973	2.03765
1	51	12	3	5	1	2	2	10	4	4	5	5	5	3	5	5	3	3.08825	1.51338
1	59	22	4	1	2	1	2	1	4	4	6	1	5	1	1	3	4	2.67837	0.968614
1	55	14	3	1	2	1	2	40	3	2	7	1	7	1	2	1	4	3.58108	1.52106
1	68	23	4	9	2	1	1	20	1	2	6	4	4	4	2	3	2	3.16567	1.58073
1	34	26	5	9	1	2	2	40	5	5	7	2	6	3	3	5	2	2.74193	1.57005
1	48	27	5	6	2	2	2	20	3	3	5	4	4	4	4	4	4	3.66696	1.78739
2	64	31	6	5	2	1	2	50	1	1	7	1	6	1	1	1	2	2.20415	0.573121
2	62	11	3	8	2	1	2	30	1	1	5	1	1	3	1	3	4	3.28912	1.57021
2	61	14	3	9	2	1	2	10	3	2	7	1	3	2	4	2	3	3.58108	1.52106
2	54	14	3	8	2	1	2	10	2	1	5	2	3	3	2	3	3	3.58108	1.52106
2	61	14	3	3	1	2	2	5	1	1	5	1	3	2	1	1	4	3.58108	1.52106
2	54	14	3	8	2	2	2	30	1	2	4	3	4	2	3	2	4	3.58108	1.52106
1	51	1	1	3	2	1	2	30	1	1	1	1	1	1	1	1	4	1.80033	1.4625
1	58	27	5	9	1	2	1	2	1	3	5	2	5	1	1	3	4	3.66696	1.78739
1	54	14	3	3	2	1	2	30	2	2	4	4	4	4	4	4	2	3.58108	1.52106
1	44	22	4	2	2	1	2	20	5	5	5	1	6	1	1	1	2	2.67837	0.968614
1	37	46	8	9	1	2	2	60	3	3	4	4	4	4	4	4	2	2.24905	1.22711
1	63	44	8	11	2	1	2	1	3	3	5	3	4	4	3	5	3	2.25902	0.830933
1	62	23	4	3	2	1	2	20	1	1	1	1	1	1	1	1	4	3.16567	1.58073
2	65	1	1	8	1	1	2	3	1	1	7	1	1	1	1	1	3	1.80033	1.4625
2	63	40	8	9	2	1	2	35	3	3	6	2	4	3	2	3	3	3.01231	1.72954
2	55	12	3	8	2	1	2	20	1	2	7	2	3	2	1	1	4	3.08825	1.51338
2	69	21	4	8	2	1	2	50	1	2	6	1	1	1	1	1	4	2.28185	1.33046
2	66	13	3	9	2	1	2	50	3	3	7	3	3	2	3	7	4	3.79973	2.03765
2	55	24	5	8	2	1	2	50	3	3	5	4	5	3	5	3	4	2.49709	1.06773
2	45	14	3	5	1	2	2	50	2	2	4	4	3	4	4	4	3	3.58108	1.52106
2	57	14	3	8	2	2	2	35	2	1	6	2	5	3	2	3	2	3.58108	1.52106
1	50	28	5	5	2	1	2	5	1	1	7	1	1	1	7	1	4	2.81993	1.44354
1	41	13	3	6	1	2	2	50	1	1	6	4	4	2	3	2	2	3.79973	2.03765
2	40	11	3	7	1	2	2	40	1	1	5	1	1	1	1	1	4	3.28912	1.57021
1	37	11	3	11	1	2	2	1	3	4	5	2	6	4	4	5	4	3.28912	1.57021
2	51	13	3	9	1	1	2	70	1	1	7	3	3	1	3	3	3	3.79973	2.03765
1	66	33	6	11	2	1	2	8	4	4	5	1	1	5	4	1	4	2.42745	0.749802
1	63	11	3	3	2	1	2	30	2	5	6	1	1	5	1	1	4	3.28912	1.57021
1	44	14	3	4	2	2	2	20	2	2	2	1	1	2	1	1	4	3.58108	1.52106
1	40	36	7	3	1	2	2	20	3	3	4	4	4	4	4	4	4	2.25299	0.869663
1	60	22	4	11	1	2	2	1	2	4	1	1	1	1	1	1	4	2.67837	0.968614
1	49	19	4	5	2	1	2	50	1	1	4	4	4	4	4	4	4	2.26744	1.18993
1	51	20	4	3	1	2	2	5	4	5	7	4	7	4	4	4	4	2.18728	0.787624
1	42	33	6	6	2	1	2	100	1	6	3	1	4	1	1	2	2	2.42745	0.749802
1	68	29	5	11	2	1	2	40	4	2	4	4	4	4	5	4	4	2.56443	1.34844
1	65	21	4	11	2	1	2	50	2	2	6	6	4	3	4	4	4	2.28185	1.33046
1	65	31	6	3	2	1	2	50	1	1	2	1	1	1	1	1	4	2.20415	0.573121
1	64	31	6	6	2	1	2	5	3	2	4	2	5	4	2	5	4	2.20415	0.573121
1	43	14	3	5	2	1	2	10	6	5	4	7	6	6	5	6	4	3.58108	1.52106
1	54	7	2	4	2	1	2	30	4	4	5	4	5	3	3	3	2	2.13524	0.703108
1	67	12	3	11	1	2	2	1	1	1	1	1	1	1	1	1	2	3.08825	1.51338
1	65	27	5	2	2	1	2	10	1	2	4	2	4	1	2	2	4	3.66696	1.78739
2	48	1	1	11	1	2	2	50	3	3	6	3	6	3	3	5	3	1.80033	1.4625
1	62	14	3	9	1	2	2	50	4	2	5	4	4	5	5	4	2	3.58108	1.52106
1	47	17	4	7	1	2	1	80	2	2	4	2	2	2	2	2	2	2.43495	1.46307
2	63	13	3	8	2	1	2	20	1	1	4	4	4	4	4	4	4	3.79973	2.03765
1	43	12	3	4	2	1	2	20	3	3	2	1	1	3	1	1	3	3.08825	1.51338
1	49	22	4	1	2	2	2	30	2	2	4	5	5	1	4	4	4	2.67837	0.968614
1	61	27	5	3	2	1	2	60	3	3	4	3	4	2	3	2	4	3.66696	1.78739
1	55	12	3	3	2	1	2	70	3	3	5	4	4	3	3	3	4	3.08825	1.51338
1	47	27	5	5	2	1	2	10	3	3	4	4	4	4	4	4	4	3.66696	1.78739
1	43	37	7	3	1	2	2	5	1	1	6	1	4	1	1	1	4	2.71838	0.771635
2	67	13	3	9	2	1	2	1	3	4	5	1	5	3	1	2	4	3.79973	2.03765
2	32	13	3	11	1	2	2	90	1	1	2	1	1	1	1	1	4	3.79973	2.03765
1	41	9	3	4	1	2	2	10	2	2	7	3	5	3	7	2	4	2.48675	1.08492
1	46	28	5	5	1	2	2	60	4	4	7	3	6	1	4	1	4	2.81993	1.44354
2	69	10	3	8	2	1	2	30	1	1	6	2	4	2	1	3	4	2.49073	1.03607
1	52	42	8	1	2	1	2	10	3	3	6	1	3	2	2	3	4	2.51453	1.04261
2	65	27	5	8	2	1	2	10	2	4	6	3	4	2	4	3	3	3.66696	1.78739
1	53	20	4	4	2	1	2	5	4	3	7	4	7	3	5	5	4	2.18728	0.787624
1	33	4	2	11	1	2	2	5	6	5	5	1	1	1	1	1	3	2.49802	0.897391
2	61	29	5	3	2	1	2	1	5	6	6	1	6	1	1	1	2	2.56443	1.34844
2	52	11	3	3	1	2	2	5	2	2	7	3	4	3	3	2	3	3.28912	1.57021
2	57	21	4	11	2	1	2	10	1	1	6	1	3	1	4	2	4	2.28185	1.33046
2	60	34	6	9	1	1	2	30	2	5	5	4	1	1	4	4	2	2.52293	1.14749
1	69	24	5	6	1	2	2	30	2	2	2	1	2	1	1	1	2	2.49709	1.06773
1	50	8	3	11	1	2	2	40	2	2	6	4	3	3	6	2	1	2.68045	1.10025
2	61	31	6	8	2	1	2	25	3	3	6	4	7	2	1	2	2	2.20415	0.573121
2	50	26	5	10	1	2	2	70	1	1	4	4	3	3	3	2	4	2.74193	1.57005
2	64	13	3	11	1	2	2	50	3	3	6	1	1	1	1	1	3	3.79973	2.03765
1	55	13	3	7	1	2	2	50	2	2	4	4	4	4	4	4	4	3.79973	2.03765
2	48	27	5	9	2	1	2	50	2	2	1	4	4	1	4	4	3	3.66696	1.78739
2	63	33	6	9	2	1	2	10	3	3	6	3	4	4	3	2	3	2.42745	0.749802
1	59	27	5	3	2	1	2	1	3	4	6	1	5	1	1	1	4	3.66696	1.78739
1	69	32	6	5	2	1	2	5	3	3	5	1	3	1	3	1	2	2.00547	0.630321
2	66	26	5	11	1	2	2	5	1	2	5	2	2	2	1	1	2	2.74193	1.57005
1	54	27	5	6	1	2	2	10	3	3	4	4	4	4	4	4	4	3.66696	1.78739
2	50	13	3	3	2	2	2	50	2	3	5	4	4	4	2	4	4	3.79973	2.03765
2	35	15	4	5	1	2	2	50	1	1	5	1	1	1	1	1	3	2.24965	0.754324
2	47	16	4	8	2	1	2	30	1	1	6	4	4	1	4	1	4	2.39552	1.40931
2	69	40	8	8	2	1	2	60	2	2	7	3	3	2	5	1	3	3.01231	1.72954
2	64	27	5	8	2	1	2	80	1	1	5	1	1	1	1	1	4	3.66696	1.78739
2	38	8	3	6	1	2	2	80	2	3	4	2	3	1	1	2	3	2.68045	1.10025
2	41	20	4	8	2	2	2	10	4	3	6	5	2	2	1	2	4	2.18728	0.787624
2	62	27	5	9	1	1	2	40	2	3	6	1	1	3	2	2	3	3.66696	1.78739
1	62	7	2	4	2	1	2	3	4	3	6	3	3	1	2	3	2	2.13524	0.703108
1	46	18	4	5	1	2	2	5	6	6	7	1	7	2	3	3	4	2.26986	1.29257
1	55	18	4	3	2	1	2	1	2	3	7	2	5	2	1	4	4	2.26986	1.29257
2	41	9	3	8	2	2	2	50	3	3	4	4	4	4	4	4	2	2.48675	1.08492
2	45	23	4	11	1	2	2	30	2	2	5	4	4	4	6	4	1	3.16567	1.58073
2	54	13	3	5	1	1	2	10	3	3	6	3	6	4	1	4	3	3.79973	2.03765
1	69	23	4	11	2	1	2	50	2	2	5	1	3	3	1	3	4	3.16567	1.58073
1	57	13	3	6	1	2	2	10	2	2	5	2	2	2	2	2	4	3.79973	2.03765
1	63	13	3	6	2	1	2	50	2	2	4	4	4	4	4	4	4	3.79973	2.03765
2	57	20	4	8	2	1	2	50	4	4	7	2	2	4	6	1	4	2.18728	0.787624
1	66	27	5	3	2	1	2	2	3	3	6	2	7	3	3	2	4	3.66696	1.78739
1	65	4	2	11	2	1	2	30	4	6	5	3	2	3	4	1	1	2.49802	0.897391
2	53	43	8	8	2	1	2	30	3	4	7	2	6	2	1	5	3	2.37816	1.28481
2	48	23	4	11	1	2	2	95	3	3	7	4	5	4	2	4	3	3.16567	1.58073
2	48	27	5	8	2	2	2	20	2	2	3	1	2	3	2	1	3	3.66696	1.78739
1	61	10	3	5	2	1	2	20	2	2	1	1	7	1	1	1	2	2.49073	1.03607
1	66	12	3	3	2	1	2	50	3	3	5	4	5	4	4	5	4	3.08825	1.51338
1	55	35	6	3	1	2	2	10	1	1	6	2	1	3	4	1	2	2.35046	0.669497
2	53	24	5	8	2	1	2	40	2	2	7	3	5	3	3	3	3	2.49709	1.06773
1	62	14	3	3	2	1	1	50	5	2	6	1	5	1	1	1	4	3.58108	1.52106
1	64	23	4	1	2	1	2	1	2	2	3	1	1	1	1	2	4	3.16567	1.58073
2	56	24	5	8	2	1	2	50	1	1	5	1	2	2	4	2	4	2.49709	1.06773
1	67	26	5	6	2	1	2	5	3	3	7	2	4	4	2	4	4	2.74193	1.57005
2	69	26	5	11	1	1	2	20	2	2	6	1	3	1	5	3	4	2.74193	1.57005
2	32	11	3	3	1	2	2	10	2	3	3	4	4	4	4	4	3	3.28912	1.57021
2	53	44	8	8	2	1	2	30	3	4	6	4	4	5	4	4	4	2.25902	0.830933
1	32	13	3	5	1	2	2	50	4	4	2	2	2	2	2	2	4	3.79973	2.03765
1	47	40	8	3	2	1	2	1	2	1	7	1	5	1	1	3	4	3.01231	1.72954
1	62	13	3	11	2	1	2	20	3	4	7	5	6	4	7	5	4	3.79973	2.03765
1	69	9	3	11	2	2	2	5	1	2	5	1	2	1	1	1	4	2.48675	1.08492
1	46	26	5	5	2	1	2	30	2	2	6	1	6	1	1	1	4	2.74193	1.57005
2	67	27	5	8	2	1	2	40	3	3	6	3	5	3	1	4	3	3.66696	1.78739
1	67	1	1	5	1	2	2	10	1	5	7	1	1	1	1	1	2	1.80033	1.4625
2	52	28	5	8	2	2	2	10	3	3	4	4	4	4	4	4	3	2.81993	1.44354
1	40	38	7	4	2	1	2	20	1	1	4	1	1	4	4	1	4	2.38239	0.863555
1	42	23	4	3	2	1	2	10	3	3	4	3	3	3	3	3	4	3.16567	1.58073
2	55	34	6	8	2	2	2	70	1	2	5	4	4	4	5	1	3	2.52293	1.14749
1	52	11	3	9	1	2	2	10	4	4	6	3	3	1	3	3	4	3.28912	1.57021
2	68	28	5	8	2	1	2	30	1	1	6	2	2	1	3	1	3	2.81993	1.44354
1	51	13	3	3	1	2	2	1	2	2	6	2	5	1	1	1	4	3.79973	2.03765
2	60	4	2	6	2	1	2	5	3	3	5	3	5	5	4	4	2	2.49802	0.897391
1	66	27	5	11	1	2	2	20	1	1	5	3	3	4	5	3	3	3.66696	1.78739
1	65	11	3	9	2	1	2	30	2	1	6	5	5	2	3	3	2	3.28912	1.57021
1	56	23	4	4	2	1	2	30	3	3	3	2	2	3	2	2	4	3.16567	1.58073
1	52	10	3	11	2	2	2	1	3	3	1	1	3	2	1	3	2	2.49073	1.03607
2	66	21	4	8	2	1	2	30	3	3	6	4	4	4	4	4	2	2.28185	1.33046
2	30	45	8	5	1	2	2	50	3	4	6	2	5	4	3	2	4	2.15129	1.3313
2	53	8	3	8	2	2	2	50	2	2	3	1	5	1	4	1	3	2.68045	1.10025
2	51	27	5	8	2	1	2	50	2	2	4	5	4	4	6	4	3	3.66696	1.78739
1	63	12	3	4	2	1	2	1	2	2	5	2	2	2	2	2	4	3.08825	1.51338
1	51	2	2	6	2	2	2	5	2	2	7	1	7	3	3	3	3	2.12145	0.399373
1	56	14	3	11	2	2	2	10	2	4	7	1	4	2	1	3	4	3.58108	1.52106
1	66	14	3	2	2	1	2	5	2	2	5	3	5	2	3	3	4	3.58108	1.52106
1	67	40	8	11	2	1	2	1	2	2	6	4	5	1	4	1	4	3.01231	1.72954
1	61	11	3	3	2	1	2	15	2	2	5	3	4	2	3	3	4	3.28912	1.57021
1	64	26	5	7	2	1	2	2	1	2	3	7	7	7	7	7	4	2.74193	1.57005
2	62	9	3	8	2	1	2	30	3	3	6	2	5	3	3	3	4	2.48675	1.08492
2	64	13	3	6	2	1	2	30	1	1	3	1	1	1	1	1	4	3.79973	2.03765
1	68	23	4	11	2	1	2	10	1	1	1	1	1	1	1	1	4	3.16567	1.58073
1	50	38	7	1	1	2	2	1	2	2	5	1	2	3	3	1	4	2.38239	0.863555
2	42	10	3	11	1	2	2	3	1	1	7	1	1	1	1	1	3	2.49073	1.03607
2	61	27	5	9	2	1	2	10	1	1	5	4	4	3	4	2	2	3.66696	1.78739
2	69	42	8	8	2	1	2	30	2	2	7	1	4	1	3	1	3	2.51453	1.04261
1	46	22	4	6	1	2	2	1	4	4	4	1	2	1	2	2	4	2.67837	0.968614
2	50	14	3	11	1	2	2	50	1	1	6	1	4	6	2	5	2	3.58108	1.52106
1	59	14	3	4	2	1	2	5	2	2	2	2	4	3	3	3	2	3.58108	1.52106
2	43	11	3	9	2	1	2	70	3	3	3	3	3	3	3	3	3	3.28912	1.57021
2	57	27	5	8	2	1	2	50	1	1	6	3	3	3	3	3	2	3.66696	1.78739
2	65	28	5	11	1	2	2	12	1	1	6	3	4	5	6	2	4	2.81993	1.44354
1	53	24	5	5	1	2	2	1	2	2	5	5	5	4	4	4	2	2.49709	1.06773
1	42	21	4	7	1	2	2	40	2	2	4	4	4	4	4	4	2	2.28185	1.33046
2	62	25	5	8	2	1	2	1	2	2	6	1	4	6	1	4	2	2.54864	1.28833
1	49	14	3	5	2	1	2	50	2	2	4	4	4	4	4	4	2	3.58108	1.52106
2	54	14	3	8	2	2	2	30	3	4	4	4	4	3	3	4	4	3.58108	1.52106
1	68	14	3	11	1	1	2	1	1	2	1	1	1	1	1	1	4	3.58108	1.52106
1	54	43	8	4	2	1	2	1	2	2	5	3	4	2	3	3	3	2.37816	1.28481
1	63	14	3	11	1	2	2	30	1	1	7	1	5	4	1	3	4	3.58108	1.52106
1	58	13	3	3	1	1	2	5	3	3	5	4	3	2	3	4	4	3.79973	2.03765
2	52	31	6	8	2	1	2	50	4	2	2	2	3	3	4	1	2	2.20415	0.573121
1	40	13	3	11	1	2	2	30	3	3	6	2	4	2	3	2	3	3.79973	2.03765
2	53	22	4	9	1	2	2	30	3	4	5	3	5	3	3	4	3	2.67837	0.968614
1	44	19	4	6	2	1	2	10	4	4	5	4	7	2	4	5	4	2.26744	1.18993
1	66	13	3	4	2	1	2	10	2	2	6	6	6	2	6	2	4	3.79973	2.03765
2	62	13	3	8	2	1	2	50	2	2	5	1	3	1	1	1	2	3.79973	2.03765
2	57	13	3	3	1	2	2	50	1	1	4	1	5	2	6	2	4	3.79973	2.03765
2	68	27	5	7	2	1	2	10	1	1	2	1	1	1	1	1	2	3.66696	1.78739
1	54	20	4	11	1	2	2	5	1	1	6	2	2	5	2	1	4	2.18728	0.787624
1	66	8	3	11	2	1	2	2	2	3	5	5	4	5	4	5	3	2.68045	1.10025
1	60	38	7	2	2	1	2	20	4	4	4	2	4	5	2	1	4	2.38239	0.863555
2	66	7	2	9	2	1	2	20	1	1	5	1	3	3	2	1	3	2.13524	0.703108
1	48	11	3	7	2	1	2	20	3	2	6	2	5	1	4	2	3	3.28912	1.57021
2	60	27	5	3	2	1	2	1	3	3	6	5	5	3	6	3	2	3.66696	1.78739
2	53	27	5	9	2	1	2	50	2	2	6	5	3	4	1	2	2	3.66696	1.78739
2	66	23	4	11	1	1	2	40	2	4	6	2	4	1	3	2	1	3.16567	1.58073
2	62	23	4	8	2	2	2	55	3	3	3	2	3	1	2	1	4	3.16567	1.58073
1	62	23	4	7	2	2	2	50	3	3	5	1	3	1	2	1	4	3.16567	1.58073
2	63	28	5	8	2	2	2	50	1	2	7	3	7	5	2	5	4	2.81993	1.44354
1	68	8	3	5	2	1	2	20	3	3	5	3	6	6	1	2	3	2.68045	1.10025
1	53	2	2	3	2	1	2	30	2	2	5	2	3	1	2	3	4	2.12145	0.399373
1	45	21	4	3	1	2	2	1	2	2	6	1	4	2	1	1	4	2.28185	1.33046
1	64	13	3	9	1	1	2	30	5	5	6	3	5	4	3	2	4	3.79973	2.03765
1	64	12	3	11	1	2	2	50	4	4	7	7	7	1	7	1	1	3.08825	1.51338
2	44	13	3	11	1	2	2	50	3	3	6	2	7	1	1	3	3	3.79973	2.03765
2	55	23	4	8	2	1	2	3	4	2	6	6	6	4	5	4	3	3.16567	1.58073
1	65	14	3	4	2	1	2	5	3	3	1	1	1	1	1	1	4	3.58108	1.52106
1	44	28	5	5	2	1	2	7	3	3	5	2	4	2	2	4	4	2.81993	1.44354
1	49	27	5	4	1	2	2	65	6	6	7	1	1	1	1	1	4	3.66696	1.78739
1	46	11	3	5	1	2	2	30	2	2	5	1	5	5	2	2	1	3.28912	1.57021
1	48	40	8	4	2	1	2	1	1	1	6	1	1	1	1	1	4	3.01231	1.72954
2	32	13	3	4	1	2	2	70	5	4	7	5	6	4	6	4	3	3.79973	2.03765
2	69	28	5	8	2	1	2	30	2	3	7	1	7	2	1	7	4	2.81993	1.44354
2	60	27	5	8	2	1	2	50	1	1	6	2	2	3	4	6	3	3.66696	1.78739
2	67	7	2	8	2	1	2	40	1	1	5	5	5	2	5	2	2	2.13524	0.703108
1	61	11	3	6	1	2	2	20	3	3	5	2	4	3	2	3	2	3.28912	1.57021
2	62	3	2	8	2	2	2	30	2	3	5	1	3	3	1	3	4	1.90787	-0.313697
1	59	11	3	4	2	1	1	50	3	3	5	4	5	4	4	3	4	3.28912	1.57021
2	52	13	3	8	2	1	2	50	2	2	7	5	4	3	3	5	3	3.79973	2.03765
2	69	27	5	9	2	1	2	5	3	3	7	3	4	3	3	4	2	3.66696	1.78739
2	57	13	3	3	2	1	2	45	3	3	5	3	5	3	3	3	4	3.79973	2.03765
2	38	29	5	11	1	2	2	50	2	3	7	4	6	2	7	1	3	2.56443	1.34844
1	59	13	3	2	2	2	2	30	2	2	6	4	3	1	4	4	4	3.79973	2.03765
2	54	29	5	9	2	1	2	8	2	2	6	4	3	1	5	1	3	2.56443	1.34844
1	53	12	3	3	2	2	2	30	5	5	7	4	7	4	4	4	4	3.08825	1.51338
2	38	22	4	11	1	2	2	30	2	2	7	7	7	2	4	2	4	2.67837	0.968614
1	40	1	1	11	1	2	2	30	3	1	7	4	3	2	5	1	2	1.80033	1.4625
2	65	14	3	8	2	1	2	60	2	1	1	1	1	1	1	1	3	3.58108	1.52106
2	42	23	4	11	2	1	2	50	3	3	6	4	4	6	4	6	4	3.16567	1.58073
1	38	28	5	11	2	1	2	60	3	3	4	4	4	4	4	4	4	2.81993	1.44354
1	38	14	3	4	1	2	2	40	3	3	5	3	2	5	2	2	4	3.58108	1.52106
1	61	14	3	5	2	1	2	30	2	2	7	7	7	1	7	1	4	3.58108	1.52106
2	56	13	3	8	2	1	2	5	3	3	4	4	4	4	4	4	2	3.79973	2.03765
2	43	41	8	1	2	1	2	10	2	2	6	4	4	1	4	1	3	2.52831	1.2303
1	34	26	5	11	1	2	2	40	2	2	6	1	5	2	1	7	2	2.74193	1.57005
2	66	8	3	9	2	1	2	1	2	3	5	4	5	5	4	5	3	2.68045	1.10025
1	31	5	2	9	1	2	2	50	3	3	3	3	3	3	3	3	1	1.92776	0.453538
1	55	11	3	11	1	2	2	50	2	2	4	1	5	1	1	1	2	3.28912	1.57021
2	67	28	5	8	2	2	2	10	3	3	2	4	4	4	2	3	2	2.81993	1.44354
1	55	13	3	3	1	2	2	50	2	2	5	1	3	2	1	1	4	3.79973	2.03765
2	61	40	8	11	1	2	2	50	3	5	6	2	2	2	2	2	3	3.01231	1.72954
2	61	13	3	8	2	2	2	50	4	2	7	1	4	2	1	1	3	3.79973	2.03765
1	57	14	3	1	2	1	2	50	1	1	4	1	1	2	1	1	4	3.58108	1.52106
2	42	1	1	3	1	2	2	50	4	4	6	3	6	3	3	5	3	1.80033	1.4625
2	64	14	3	8	2	1	2	7	1	1	4	4	4	4	4	4	4	3.58108	1.52106
2	40	14	3	9	2	2	2	75	5	5	6	6	5	5	6	5	4	3.58108	1.52106
1	68	14	3	9	2	1	2	60	1	1	6	2	3	3	1	3	1	3.58108	1.52106
2	38	13	3	5	2	1	2	1	1	3	7	7	7	7	7	3	4	3.79973	2.03765
2	47	8	3	3	1	2	2	10	3	3	6	4	5	3	4	4	3	2.68045	1.10025
1	65	28	5	11	1	2	2	1	1	1	6	1	1	1	1	1	4	2.81993	1.44354
1	64	13	3	3	1	2	2	3	2	3	4	2	4	1	2	2	4	3.79973	2.03765
1	57	1	1	4	2	1	2	30	3	3	2	1	5	2	2	4	4	1.80033	1.4625
2	66	4	2	8	2	1	2	50	3	3	5	1	5	4	1	1	4	2.49802	0.897391
1	36	39	7	9	1	2	1	25	6	6	6	5	5	6	4	5	4	1.99931	1.06829
2	62	34	6	8	2	1	2	40	1	1	3	2	4	4	4	4	3	2.52293	1.14749
1	60	12	3	6	1	2	2	8	3	3	4	1	2	1	1	2	4	3.08825	1.51338
2	53	28	5	8	2	1	2	5	3	1	6	1	1	5	5	6	2	2.81993	1.44354
1	55	34	6	4	2	1	2	3	1	1	6	1	1	1	1	1	4	2.52293	1.14749
1	43	11	3	7	1	2	2	50	2	2	3	3	3	3	3	3	3	3.28912	1.57021
2	62	1	1	8	2	1	2	70	2	1	4	1	4	5	4	2	2	1.80033	1.4625
2	43	27	5	3	2	2	2	50	4	4	7	3	4	4	4	4	3	3.66696	1.78739
1	49	13	3	4	1	2	2	10	3	3	4	3	3	4	4	3	4	3.79973	2.03765
2	49	1	1	8	2	1	2	40	3	3	5	4	4	4	4	3	2	1.80033	1.4625
1	59	13	3	7	2	2	2	30	4	4	5	1	5	4	1	4	4	3.79973	2.03765
2	45	14	3	8	2	1	2	30	1	2	5	2	2	2	6	2	3	3.58108	1.52106
2	55	14	3	9	2	2	2	80	3	3	6	1	1	1	1	1	2	3.58108	1.52106
2	35	39	7	3	2	2	2	50	1	1	3	2	3	4	2	4	4	1.99931	1.06829
2	34	14	3	9	1	2	2	70	1	2	7	1	7	2	1	1	3	3.58108	1.52106
2	64	27	5	8	1	1	2	20	2	3	6	4	6	2	3	1	2	3.66696	1.78739
2	32	33	6	3	1	2	2	50	1	1	1	1	1	1	1	1	3	2.42745	0.749802
2	59	13	3	9	2	1	2	50	1	1	4	1	1	1	1	1	3	3.79973	2.03765
2	58	11	3	5	1	1	2	90	1	1	7	4	4	4	4	4	1	3.28912	1.57021
2	58	27	5	9	2	1	2	80	2	2	7	3	7	3	4	3	2	3.66696	1.78739
2	45	43	8	8	2	1	2	50	3	3	4	4	4	4	4	4	2	2.37816	1.28481
1	56	4	2	3	1	2	2	1	3	2	3	2	3	2	2	1	4	2.49802	0.897391
2	45	23	4	5	2	2	2	70	1	4	1	1	1	1	1	1	3	3.16567	1.58073
1	65	37	7	11	2	1	2	5	4	4	7	3	5	3	3	3	2	2.71838	0.771635
2	49	26	5	6	2	2	2	10	1	2	4	1	6	1	1	1	4	2.74193	1.57005
1	60	22	4	6	1	2	2	20	1	3	7	1	5	6	2	2	4	2.67837	0.968614
1	40	23	4	11	1	2	2	50	2	2	7	4	7	1	1	1	3	3.16567	1.58073
2	62	14	3	8	2	1	2	30	1	2	7	1	1	1	1	1	4	3.58108	1.52106
2	63	10	3	9	2	1	2	10	3	4	5	4	4	5	4	3	2	2.49073	1.03607
2	54	12	3	6	1	2	2	80	4	4	7	4	7	5	5	7	4	3.08825	1.51338
1	69	33	6	6	2	1	2	30	1	1	6	2	4	1	2	2	4	2.42745	0.749802
1	36	7	2	7	1	2	2	50	2	3	7	1	4	4	3	4	4	2.13524	0.703108
1	55	17	4	2	2	1	2	0	2	1	7	6	6	4	5	6	3	2.43495	1.46307
2	60	28	5	8	2	1	2	10	3	3	7	4	7	6	7	4	4	2.81993	1.44354
2	41	34	6	8	2	2	2	50	4	4	7	3	6	3	3	3	3	2.52293	1.14749
2	29	4	2	3	2	1	2	1	4	4	7	1	5	3	1	3	4	2.49802	0.897391
2	44	37	7	3	2	2	2	20	3	3	4	3	3	5	4	3	3	2.71838	0.771635
1	51	13	3	11	1	2	2	10	2	2	6	3	3	3	3	3	4	3.79973	2.03765
2	42	12	3	9	2	2	2	50	2	2	5	1	5	3	1	3	4	3.08825	1.51338
2	62	23	4	8	2	2	2	50	2	2	1	1	1	1	1	1	3	3.16567	1.58073
2	52	11	3	9	2	1	2	50	2	2	5	3	4	2	3	3	4	3.28912	1.57021
2	52	1	1	8	2	1	2	100	1	1	7	1	3	1	1	1	3	1.80033	1.4625
1	54	13	3	3	2	1	2	50	3	3	5	2	4	1	1	1	4	3.79973	2.03765
1	30	20	4	11	1	2	2	40	3	3	2	1	1	1	1	1	4	2.18728	0.787624
2	51	14	3	9	2	2	2	10	1	1	7	1	4	1	1	1	2	3.58108	1.52106
1	46	27	5	11	1	2	2	2	3	3	3	3	3	3	3	3	4	3.66696	1.78739
1	44	40	8	3	2	1	2	5	4	4	4	4	4	1	1	1	4	3.01231	1.72954
2	33	11	3	1	2	1	2	50	3	3	4	4	4	4	4	4	4	3.28912	1.57021
1	68	46	8	2	2	1	2	15	3	3	5	2	2	4	2	2	4	2.24905	1.22711
2	67	28	5	8	2	1	2	10	6	6	1	7	7	1	1	7	1	2.81993	1.44354
1	34	34	6	3	1	2	2	70	3	4	4	4	4	4	4	4	4	2.52293	1.14749
2	61	6	2	8	2	1	2	20	1	1	5	3	4	3	3	2	3	2.06478	0.846468
2	31	13	3	3	2	2	2	50	2	3	6	4	5	4	4	2	4	3.79973	2.03765
2	44	17	4	9	1	1	2	70	2	2	4	4	2	4	5	1	2	2.43495	1.46307
1	65	24	5	1	2	1	2	60	3	3	6	2	6	1	2	4	4	2.49709	1.06773
2	32	13	3	3	1	2	2	50	1	1	4	3	4	3	4	4	2	3.79973	2.03765
1	36	27	5	3	1	2	2	20	3	2	6	3	4	5	4	5	4	3.66696	1.78739
1	61	38	7	4	2	1	2	20	2	5	6	3	5	1	2	1	4	2.38239	0.863555
1	64	34	6	5	2	1	2	20	1	2	1	1	1	1	1	1	3	2.52293	1.14749
2	63	23	4	8	2	1	2	35	1	4	7	3	4	4	2	4	3	3.16567	1.58073
1	33	14	3	3	1	2	2	1	3	3	4	2	3	3	2	3	4	3.58108	1.52106
2	38	23	4	9	2	1	2	50	1	2	6	2	1	1	4	1	3	3.16567	1.58073
2	49	28	5	8	2	1	2	50	3	3	5	3	3	2	5	2	4	2.81993	1.44354
2	43	23	4	8	2	1	2	30	3	3	5	2	2	5	3	2	4	3.16567	1.58073
2	45	15	4	11	1	2	2	50	2	3	4	4	4	4	4	4	4	2.24965	0.754324
2	43	13	3	9	1	2	2	50	3	3	4	4	4	4	4	4	2	3.79973	2.03765
2	67	13	3	3	2	1	2	7	3	4	6	4	7	1	6	1	3	3.79973	2.03765
2	69	8	3	8	2	1	2	30	2	2	6	1	1	3	1	1	3	2.68045	1.10025
1	28	11	3	4	1	2	2	40	2	2	6	3	2	3	2	4	4	3.28912	1.57021
2	47	34	6	8	2	1	2	20	2	2	6	1	2	1	1	1	3	2.52293	1.14749
1	48	13	3	4	2	1	2	20	3	3	4	2	7	2	4	1	3	3.79973	2.03765
1	24	40	8	10	1	2	2	50	1	1	4	1	1	4	4	1	4	3.01231	1.72954
2	67	21	4	8	2	1	2	50	4	4	4	4	4	2	4	4	3	2.28185	1.33046
2	45	16	4	8	2	1	2	50	3	2	7	1	3	2	2	2	3	2.39552	1.40931
2	60	13	3	6	1	2	2	30	4	4	7	3	2	1	4	2	4	3.79973	2.03765
2	49	27	5	8	2	1	2	80	2	2	7	7	4	1	7	7	3	3.66696	1.78739
2	56	12	3	9	1	2	2	50	1	1	7	1	4	1	1	2	2	3.08825	1.51338
1	39	14	3	3	2	1	2	30	3	3	4	3	4	2	4	3	4	3.58108	1.52106
2	63	12	3	3	2	1	2	25	5	3	6	1	2	3	4	2	4	3.08825	1.51338
2	58	14	3	7	2	2	2	20	2	2	6	1	1	1	1	1	3	3.58108	1.52106
1	39	13	3	3	1	2	2	10	2	2	6	1	5	1	1	1	4	3.79973	2.03765
1	58	12	3	11	1	1	2	30	3	3	5	2	3	3	2	2	4	3.08825	1.51338
2	66	34	6	8	2	1	2	50	1	2	6	2	2	1	2	1	3	2.52293	1.14749
2	65	27	5	8	1	1	2	40	2	4	1	1	1	1	1	1	4	3.66696	1.78739
2	66	13	3	8	2	1	2	90	2	2	6	6	6	6	6	6	3	3.79973	2.03765
2	63	27	5	11	1	2	2	50	1	1	6	1	3	1	1	2	3	3.66696	1.78739
1	58	13	3	6	1	2	2	20	4	4	5	4	4	2	4	2	4	3.79973	2.03765
2	37	12	3	8	2	2	2	30	3	3	4	4	5	4	4	4	3	3.08825	1.51338
2	28	34	6	1	1	2	2	8	3	3	7	5	6	3	6	2	4	2.52293	1.14749
2	49	13	3	3	1	1	2	70	2	2	5	4	3	4	4	4	2	3.79973	2.03765
2	58	13	3	8	2	1	1	20	2	3	7	3	2	1	2	2	4	3.79973	2.03765
1	65	28	5	6	2	1	2	10	2	2	6	2	4	2	3	6	4	2.81993	1.44354
1	56	11	3	11	2	2	2	50	3	3	6	1	5	2	1	2	4	3.28912	1.57021
1	40	30	5	9	1	2	2	50	1	1	1	1	1	1	1	1	4	2.3053	1.26088
2	53	13	3	8	2	1	2	70	1	1	2	4	3	4	4	7	3	3.79973	2.03765
1	27	38	7	4	1	2	2	10	2	3	6	4	4	5	4	4	2	2.38239	0.863555
1	42	14	3	3	2	2	2	20	3	3	7	1	7	4	1	3	4	3.58108	1.52106
1	47	27	5	11	1	2	2	80	2	2	4	1	4	1	1	1	2	3.66696	1.78739
1	44	1	1	3	1	2	2	50	4	4	4	4	4	4	4	4	4	1.80033	1.4625
1	63	25	5	11	2	1	2	10	2	2	1	1	1	1	1	1	4	2.54864	1.28833
1	37	27	5	11	1	2	2	10	3	3	4	4	4	4	4	4	4	3.66696	1.78739
2	47	12	3	4	2	2	2	20	2	2	5	4	5	3	3	3	2	3.08825	1.51338
1	51	27	5	3	2	1	2	20	3	3	6	2	4	1	2	1	4	3.66696	1.78739
1	56	23	4	3	2	1	2	40	1	1	5	1	1	1	1	1	4	3.16567	1.58073
1	35	40	8	7	1	2	2	5	2	2	6	4	3	4	4	4	2	3.01231	1.72954
2	48	40	8	6	2	1	2	1	2	2	5	3	5	4	3	3	4	3.01231	1.72954
1	53	10	3	3	1	2	2	60	4	4	1	7	2	3	4	5	2	2.49073	1.03607
2	60	23	4	8	2	1	2	20	1	2	2	3	4	1	4	3	4	3.16567	1.58073
1	59	11	3	5	1	2	2	20	2	2	6	2	6	3	2	2	4	3.28912	1.57021
2	57	11	3	11	1	2	2	1	1	1	4	2	2	2	1	2	2	3.28912	1.57021
2	52	6	2	11	1	2	2	40	3	3	6	1	2	2	2	1	2	2.06478	0.846468
2	39	12	3	11	1	2	2	5	2	2	7	2	6	1	2	3	2	3.08825	1.51338
1	47	14	3	1	2	1	2	1	3	3	7	1	5	2	1	2	4	3.58108	1.52106
1	52	13	3	1	1	2	2	5	1	1	6	1	3	2	1	3	4	3.79973	2.03765
2	48	1	1	8	2	1	2	15	1	1	5	1	6	3	1	2	4	1.80033	1.4625
1	64	11	3	11	1	2	2	70	4	2	7	2	5	3	2	6	2	3.28912	1.57021
1	49	4	2	3	2	1	2	5	2	2	6	6	4	2	6	2	4	2.49802	0.897391
2	61	26	5	8	2	1	2	10	1	2	3	1	3	1	1	1	4	2.74193	1.57005
2	66	9	3	8	2	1	2	75	3	3	6	3	4	3	4	3	2	2.48675	1.08492
2	61	12	3	8	2	2	2	20	3	3	5	2	4	3	5	2	2	3.08825	1.51338
2	60	13	3	11	1	2	2	50	5	6	5	2	2	3	1	3	4	3.79973	2.03765
2	67	9	3	8	2	1	2	50	1	1	6	4	3	3	6	2	2	2.48675	1.08492
1	52	1	1	1	2	1	2	50	2	2	4	4	4	4	4	4	4	1.80033	1.4625
1	36	29	5	11	1	2	2	3	1	4	3	1	2	1	3	1	4	2.56443	1.34844
1	51	13	3	1	2	1	1	50	1	1	6	3	5	3	3	3	2	3.79973	2.03765
2	60	40	8	8	2	1	2	30	3	3	6	2	3	1	2	4	3	3.01231	1.72954
1	58	40	8	3	2	1	2	20	3	3	5	2	3	3	2	1	4	3.01231	1.72954
2	61	14	3	4	2	1	2	10	4	4	6	6	5	2	6	6	4	3.58108	1.52106
1	69	27	5	6	2	1	2	5	3	3	4	4	4	4	4	4	2	3.66696	1.78739
2	46	1	1	8	2	2	2	50	3	3	6	4	4	4	4	2	2	1.80033	1.4625
1	69	13	3	6	2	1	2	20	2	2	3	3	3	3	2	3	4	3.79973	2.03765
2	55	13	3	8	2	2	2	50	4	4	5	3	4	5	5	4	4	3.79973	2.03765
2	47	13	3	8	2	1	2	8	2	3	6	1	2	4	1	1	2	3.79973	2.03765
2	61	32	6	8	2	1	2	30	2	2	6	3	3	4	3	5	3	2.00547	0.630321
1	47	16	4	5	1	2	2	1	2	2	6	4	4	4	3	3	4	2.39552	1.40931
1	69	38	7	11	1	2	1	3	3	2	7	1	7	1	3	1	4	2.38239	0.863555
1	64	28	5	2	2	1	2	5	1	1	7	1	5	1	1	1	4	2.81993	1.44354
2	64	13	3	8	2	1	2	10	2	3	6	6	4	2	3	4	4	3.79973	2.03765
1	55	24	5	4	2	1	2	30	3	3	5	3	4	4	4	4	2	2.49709	1.06773
2	63	26	5	8	2	1	2	1	2	2	4	3	4	2	4	4	4	2.74193	1.57005
1	68	13	3	11	2	1	2	2	2	2	4	2	3	3	2	2	3	3.79973	2.03765
2	47	12	3	9	2	1	2	50	3	4	3	3	3	3	3	3	2	3.08825	1.51338
2	58	11	3	3	2	1	2	10	3	3	5	2	5	3	1	3	3	3.28912	1.57021
2	66	12	3	8	2	1	2	60	1	1	7	6	7	1	1	2	4	3.08825	1.51338
1	64	33	6	11	2	1	2	3	2	3	5	1	5	2	1	2	4	2.42745	0.749802
1	64	14	3	11	2	1	2	10	1	1	4	4	4	6	4	7	2	3.58108	1.52106
2	58	13	3	3	2	2	2	10	3	3	6	3	5	2	3	3	3	3.79973	2.03765
1	52	27	5	3	1	2	2	50	4	4	5	3	4	2	4	3	2	3.66696	1.78739
2	49	47	8	8	2	1	2	6	3	3	4	4	4	3	3	3	3	2.81259	1.77721
1	47	13	3	3	2	1	2	100	1	6	7	7	7	1	7	1	4	3.79973	2.03765
1	57	27	5	7	2	1	2	1	1	2	3	1	1	1	1	1	4	3.66696	1.78739
2	67	30	5	8	2	1	2	10	2	2	6	6	6	6	6	6	2	2.3053	1.26088
1	61	12	3	5	2	1	2	50	5	2	1	1	1	1	1	1	2	3.08825	1.51338
2	47	25	5	8	2	1	2	30	2	2	6	2	3	1	1	1	2	2.54864	1.28833
1	43	12	3	5	2	1	2	55	3	3	5	2	5	4	4	3	2	3.08825	1.51338
1	64	10	3	5	2	1	2	60	4	4	6	1	1	3	1	1	2	2.49073	1.03607
2	54	1	1	8	2	1	2	50	1	1	2	1	1	4	1	1	2	1.80033	1.4625
1	51	34	6	5	2	2	2	50	3	3	7	4	5	3	4	4	2	2.52293	1.14749
2	41	22	4	8	2	1	2	50	1	1	7	3	4	1	4	1	4	2.67837	0.968614
1	65	40	8	3	2	1	2	30	4	5	6	2	5	1	2	1	4	3.01231	1.72954
1	66	24	5	5	2	1	2	80	3	2	6	2	2	3	6	3	4	2.49709	1.06773
1	51	15	4	11	1	2	2	80	4	4	7	4	5	3	1	2	2	2.24965	0.754324
1	61	21	4	11	2	1	2	1	6	6	4	1	4	1	1	4	2	2.28185	1.33046
2	45	3	2	11	1	2	2	50	3	3	6	4	4	4	6	5	3	1.90787	-0.313697
1	61	13	3	3	1	1	2	15	2	2	2	5	6	5	1	4	4	3.79973	2.03765
2	55	20	4	8	2	1	2	20	2	2	6	4	4	5	5	4	3	2.18728	0.787624
2	64	28	5	9	2	1	2	50	5	4	5	4	5	4	5	4	1	2.81993	1.44354
2	43	36	7	9	2	1	2	70	1	1	4	2	3	6	4	1	4	2.25299	0.869663
1	41	14	3	9	1	2	2	5	2	2	6	2	5	3	3	3	3	3.58108	1.52106
1	51	14	3	5	2	1	2	10	2	2	6	6	4	4	4	3	4	3.58108	1.52106
1	47	13	3	6	1	2	2	50	1	1	6	1	2	1	1	1	4	3.79973	2.03765
1	57	14	3	5	2	1	2	5	2	2	5	3	4	3	3	3	4	3.58108	1.52106
2	58	47	8	8	2	1	2	50	3	3	5	1	3	4	1	4	2	2.81259	1.77721
1	49	28	5	11	1	2	2	50	2	2	5	5	3	3	3	5	4	2.81993	1.44354
1	46	13	3	9	1	2	2	30	3	3	6	1	4	1	1	1	3	3.79973	2.03765
1	33	14	3	9	1	2	2	33	1	1	5	4	4	3	4	3	4	3.58108	1.52106
1	61	1	1	2	2	1	2	40	2	2	7	1	4	1	1	1	4	1.80033	1.4625
1	40	36	7	11	1	2	2	50	3	3	4	3	3	2	3	4	4	2.25299	0.869663
2	68	12	3	8	2	1	2	50	2	2	5	4	5	4	5	2	3	3.08825	1.51338
2	54	40	8	8	2	1	2	2	3	3	5	3	4	2	3	3	4	3.01231	1.72954
2	56	40	8	6	1	2	2	50	5	5	6	7	5	6	5	7	3	3.01231	1.72954
1	52	13	3	6	2	1	2	5	3	3	6	1	1	1	1	1	4	3.79973	2.03765
2	46	1	1	4	2	2	2	50	2	2	5	2	3	4	2	2	3	1.80033	1.4625
2	46	34	6	9	2	2	2	10	3	3	4	4	3	4	2	4	3	2.52293	1.14749
1	39	12	3	3	1	2	2	10	1	1	2	2	2	2	2	2	4	3.08825	1.51338
1	58	13	3	7	1	2	2	20	3	3	4	2	4	1	3	1	2	3.79973	2.03765
1	55	13	3	3	2	2	2	20	2	2	6	1	5	1	1	1	4	3.79973	2.03765
1	49	27	5	11	1	2	2	10	2	3	5	1	2	1	1	1	3	3.66696	1.78739
1	33	34	6	9	1	2	2	5	2	3	5	3	3	5	5	4	2	2.52293	1.14749
2	27	5	2	7	1	2	2	50	2	4	5	1	5	1	2	1	3	1.92776	0.453538
2	38	1	1	9	2	1	2	50	2	2	6	4	5	3	4	3	3	1.80033	1.4625
1	55	1	1	5	2	1	2	100	1	1	1	1	1	1	1	1	4	1.80033	1.4625
1	49	2	2	3	1	2	2	65	1	1	5	3	4	1	3	1	4	2.12145	0.399373
2	46	11	3	11	1	2	2	40	2	2	5	5	5	4	5	5	2	3.28912	1.57021
2	55	24	5	8	2	2	2	15	2	2	7	2	6	1	2	5	2	2.49709	1.06773
1	43	34	6	4	1	2	2	1	4	4	7	3	6	3	3	3	4	2.52293	1.14749
1	31	13	3	9	1	2	2	40	3	3	5	1	4	4	4	3	4	3.79973	2.03765
1	68	13	3	11	2	1	2	5	3	3	5	5	5	2	4	1	4	3.79973	2.03765
2	34	28	5	5	1	2	2	50	2	2	6	3	4	3	3	2	3	2.81993	1.44354
1	40	14	3	5	1	2	2	90	2	2	6	1	3	6	1	5	2	3.58108	1.52106
2	46	22	4	9	2	2	2	50	4	4	5	2	6	3	3	4	2	2.67837	0.968614
1	65	42	8	1	2	1	2	10	1	2	6	1	5	2	3	2	4	2.51453	1.04261
1	26	21	4	3	1	2	2	0	2	2	4	3	3	4	3	3	4	2.28185	1.33046
2	60	1	1	8	2	1	2	30	2	2	6	1	1	1	3	1	3	1.80033	1.4625
2	51	13	3	8	2	1	2	50	2	2	5	4	3	4	4	3	3	3.79973	2.03765
1	50	28	5	9	1	2	2	50	3	3	4	1	1	1	2	1	1	2.81993	1.44354
2	61	14	3	6	2	1	2	10	2	3	6	2	5	2	1	6	3	3.58108	1.52106
2	41	1	1	3	1	2	2	50	1	1	1	1	1	1	1	1	3	1.80033	1.4625
2	52	27	5	8	2	1	2	50	2	2	3	1	1	1	2	1	2	3.66696	1.78739
1	56	14	3	7	1	2	2	50	1	1	6	1	2	2	1	1	4	3.58108	1.52106
1	57	24	5	4	2	1	2	30	3	3	4	3	3	4	4	4	2	2.49709	1.06773
1	39	13	3	11	1	2	2	1	3	3	4	4	4	4	4	4	4	3.79973	2.03765
2	29	11	3	5	2	2	2	30	2	2	4	3	5	4	3	3	4	3.28912	1.57021
1	31	20	4	11	1	2	2	50	2	2	7	4	3	4	4	4	2	2.18728	0.787624
2	65	28	5	8	2	1	2	10	3	3	6	1	3	1	1	1	4	2.81993	1.44354
1	48	14	3	6	1	2	2	12	3	3	2	1	2	1	1	1	4	3.58108	1.52106
2	65	27	5	8	2	1	2	20	3	3	2	2	2	6	2	6	3	3.66696	1.78739
1	45	29	5	4	1	2	2	40	3	3	7	7	7	1	5	7	4	2.56443	1.34844
1	69	4	2	11	2	1	2	4	3	2	5	2	5	3	3	3	4	2.49802	0.897391
2	33	38	7	11	1	2	2	8	3	3	6	4	4	4	4	2	1	2.38239	0.863555
2	65	20	4	8	2	1	2	1	4	4	3	1	1	1	1	1	1	2.18728	0.787624
1	45	20	4	7	2	1	2	80	1	1	7	4	4	4	4	4	4	2.18728	0.787624
2	44	17	4	7	1	2	2	30	3	3	5	4	4	4	5	4	3	2.43495	1.46307
2	63	40	8	9	2	1	2	40	3	2	2	1	3	4	2	1	3	3.01231	1.72954
1	44	13	3	4	1	2	2	50	3	3	5	1	6	2	1	2	4	3.79973	2.03765
2	28	43	8	9	1	2	2	30	4	4	6	2	6	2	5	2	4	2.37816	1.28481
1	54	16	4	11	1	2	2	50	3	3	5	4	4	4	4	4	3	2.39552	1.40931
2	33	3	2	11	1	2	2	35	3	3	4	1	4	2	2	2	2	1.90787	-0.313697
2	66	27	5	8	2	2	2	5	2	2	6	4	3	3	4	4	2	3.66696	1.78739
2	67	13	3	8	2	1	1	50	2	3	6	3	2	1	2	1	3	3.79973	2.03765
2	57	2	2	7	2	2	2	50	1	1	7	4	4	4	4	4	2	2.12145	0.399373
1	37	32	6	5	1	2	2	10	2	2	6	3	4	3	3	4	2	2.00547	0.630321
2	61	11	3	8	2	1	2	50	3	3	6	2	4	4	2	3	4	3.28912	1.57021
2	60	12	3	3	2	1	2	30	2	2	6	4	3	4	4	3	3	3.08825	1.51338
2	50	13	3	8	2	1	2	20	1	1	3	3	4	5	4	5	3	3.79973	2.03765
2	58	34	6	11	1	2	2	80	2	3	3	2	2	1	1	2	4	2.52293	1.14749
2	47	35	6	8	2	1	2	10	3	3	5	2	2	2	5	6	3	2.35046	0.669497
1	68	27	5	11	2	1	2	5	3	4	4	4	4	5	4	4	3	3.66696	1.78739
1	57	4	2	5	1	2	2	7	2	2	5	1	3	1	1	1	4	2.49802	0.897391
2	39	7	2	8	2	1	2	50	1	1	4	5	1	1	7	1	2	2.13524	0.703108
2	65	13	3	11	1	2	2	50	1	3	4	1	4	1	1	1	4	3.79973	2.03765
1	49	1	1	4	1	2	2	15	4	4	6	4	4	4	4	4	3	1.80033	1.4625
2	34	23	4	9	2	1	2	10	5	5	6	2	7	2	2	5	4	3.16567	1.58073
1	47	37	7	4	2	1	2	20	5	5	4	2	4	1	3	3	3	2.71838	0.771635
1	55	30	5	5	2	1	2	50	2	2	4	4	4	4	4	4	4	2.3053	1.26088
1	69	14	3	11	2	1	2	30	3	3	6	1	5	5	1	5	2	3.58108	1.52106
1	49	13	3	7	1	2	2	30	1	1	4	1	1	1	3	2	3	3.79973	2.03765
1	52	13	3	3	2	2	2	4	4	4	4	1	1	1	1	1	4	3.79973	2.03765
2	52	1	1	9	2	1	2	50	2	5	6	1	6	1	6	1	2	1.80033	1.4625
1	60	40	8	2	2	1	2	0	1	1	1	1	1	1	1	1	4	3.01231	1.72954
1	66	3	2	11	1	2	1	15	1	1	5	1	5	1	3	1	4	1.90787	-0.313697
2	60	4	2	8	2	1	2	50	3	3	7	2	3	2	3	2	2	2.49802	0.897391
1	49	9	3	7	2	2	2	20	2	2	5	2	2	2	2	2	4	2.48675	1.08492
2	59	11	3	8	2	1	2	10	2	2	4	3	2	3	4	3	4	3.28912	1.57021
2	55	13	3	9	2	1	2	30	2	2	6	2	5	4	3	3	4	3.79973	2.03765
2	44	23	4	8	2	2	2	10	2	2	6	1	4	2	1	4	4	3.16567	1.58073
2	56	22	4	9	2	1	2	50	1	1	4	1	1	1	1	1	3	2.67837	0.968614
1	69	15	4	9	2	1	2	5	4	4	6	4	4	1	1	1	3	2.24965	0.754324
2	46	29	5	3	1	2	1	40	4	4	7	1	5	1	1	1	4	2.56443	1.34844
1	50	10	3	5	2	1	2	20	1	1	1	1	1	1	1	1	4	2.49073	1.03607
2	61	23	4	3	2	1	2	50	1	1	4	4	4	4	6	4	2	3.16567	1.58073
2	62	13	3	11	1	2	2	30	3	3	6	6	4	3	4	5	2	3.79973	2.03765
1	32	23	4	9	1	2	2	10	1	1	7	1	4	1	1	3	4	3.16567	1.58073
1	51	13	3	5	2	2	2	10	2	3	6	1	2	5	2	1	2	3.79973	2.03765
1	42	13	3	3	2	1	2	1	6	6	7	1	3	6	4	3	4	3.79973	2.03765
1	62	28	5	5	2	1	2	70	3	3	4	1	1	1	4	1	3	2.81993	1.44354
1	48	11	3	7	1	2	2	50	3	3	4	4	4	4	4	4	4	3.28912	1.57021
2	59	21	4	11	1	1	2	80	2	2	7	3	4	3	4	3	2	2.28185	1.33046
1	67	4	2	4	2	1	2	10	3	2	4	1	3	3	3	2	4	2.49802	0.897391
1	66	28	5	11	2	1	2	1	2	2	6	5	4	4	1	1	2	2.81993	1.44354
1	61	13	3	11	1	2	2	1	1	1	6	1	1	1	1	1	4	3.79973	2.03765
1	60	16	4	9	1	2	2	10	2	2	6	5	4	4	4	3	4	2.39552	1.40931
2	33	25	5	3	2	1	2	80	3	3	2	2	2	2	2	2	4	2.54864	1.28833
2	56	23	4	8	2	1	2	1	1	1	6	1	2	1	1	1	3	3.16567	1.58073
1	36	22	4	4	2	1	1	50	4	4	4	3	4	3	2	4	2	2.67837	0.968614
2	55	16	4	8	2	2	2	70	5	1	6	6	6	2	4	3	2	2.39552	1.40931
2	39	38	7	3	1	1	2	5	3	3	7	6	5	1	3	5	4	2.38239	0.863555
2	59	14	3	11	1	1	2	50	3	3	6	3	4	3	3	5	3	3.58108	1.52106
2	59	29	5	8	2	1	2	50	4	4	6	6	7	2	6	6	2	2.56443	1.34844
1	60	23	4	1	2	2	2	80	1	1	1	1	1	1	1	1	4	3.16567	1.58073
2	57	14	3	8	2	1	2	50	1	1	5	1	4	1	1	2	3	3.58108	1.52106
1	52	7	2	5	1	2	2	100	1	1	1	1	1	1	1	1	2	2.13524	0.703108
2	62	14	3	8	2	1	2	1	3	3	5	3	3	5	3	1	4	3.58108	1.52106
2	53	27	5	8	2	1	2	50	2	2	2	4	2	3	3	2	2	3.66696	1.78739
2	69	13	3	11	1	1	2	3	2	2	6	3	3	1	4	2	4	3.79973	2.03765
2	56	25	5	5	2	1	2	40	2	2	6	4	4	1	3	1	2	2.54864	1.28833
1	55	25	5	3	2	1	2	30	3	3	6	5	5	4	3	4	2	2.54864	1.28833
2	33	1	1	11	1	2	2	45	2	2	7	3	3	3	3	3	2	1.80033	1.4625
2	52	34	6	5	1	2	2	50	1	1	6	1	4	1	1	1	3	2.52293	1.14749
2	50	27	5	9	2	1	2	20	3	2	6	2	2	3	6	6	2	3.66696	1.78739
1	44	11	3	5	1	2	2	10	2	2	4	4	4	4	3	3	2	3.28912	1.57021
1	28	11	3	11	1	2	2	55	1	1	4	1	5	1	1	1	2	3.28912	1.57021
1	42	12	3	5	1	2	2	70	3	1	4	1	4	1	4	1	2	3.08825	1.51338
2	49	10	3	8	2	1	2	80	4	4	4	4	4	4	4	4	2	2.49073	1.03607
2	67	23	4	8	2	1	2	10	3	4	6	1	5	2	1	1	2	3.16567	1.58073
1	60	13	3	3	2	1	2	1	2	4	7	7	3	3	6	1	4	3.79973	2.03765
1	54	29	5	6	1	2	2	60	2	2	2	1	2	2	1	1	4	2.56443	1.34844
1	55	29	5	11	1	2	2	5	2	2	5	4	3	4	4	3	4	2.56443	1.34844
2	67	23	4	9	2	1	2	10	2	1	6	1	2	1	2	1	3	3.16567	1.58073
1	62	40	8	4	2	1	2	30	2	2	3	3	3	3	3	3	4	3.01231	1.72954
2	49	14	3	9	2	1	2	10	3	4	5	3	3	2	3	3	2	3.58108	1.52106
1	55	5	2	11	1	2	2	5	1	1	6	1	3	1	1	1	2	1.92776	0.453538
2	44	13	3	8	2	2	2	50	3	3	5	4	4	5	1	3	4	3.79973	2.03765
2	66	3	2	8	2	1	2	30	2	2	6	2	2	2	2	2	2	1.90787	-0.313697
1	54	14	3	1	2	1	2	20	4	4	6	1	5	1	1	1	4	3.58108	1.52106
1	42	8	3	11	1	2	2	4	1	1	2	1	1	2	1	1	2	2.68045	1.10025
2	49	21	4	9	1	2	2	50	3	3	6	1	2	5	3	2	2	2.28185	1.33046
2	21	2	2	10	1	2	2	20	3	3	6	1	4	2	1	3	4	2.12145	0.399373
2	55	45	8	3	2	2	2	30	4	5	6	1	2	1	1	2	4	2.15129	1.3313
1	65	12	3	11	2	1	2	10	1	1	4	1	1	2	1	2	4	3.08825	1.51338
1	68	1	1	11	2	1	2	10	1	1	4	1	1	1	1	1	4	1.80033	1.4625
1	36	12	3	6	1	1	2	30	3	3	7	3	4	4	3	3	2	3.08825	1.51338
2	62	23	4	5	2	1	2	50	3	3	6	1	3	4	2	1	4	3.16567	1.58073
2	34	34	6	3	2	2	2	20	3	2	6	1	4	4	2	3	4	2.52293	1.14749
2	34	28	5	11	1	2	2	50	3	3	5	5	4	3	4	4	3	2.81993	1.44354
1	52	5	2	3	2	1	2	20	2	2	4	4	4	3	2	3	2	1.92776	0.453538
1	37	22	4	4	1	2	2	5	3	3	6	2	5	2	2	2	4	2.67837	0.968614
1	36	19	4	5	1	2	2	20	4	4	4	4	4	4	4	4	2	2.26744	1.18993
2	51	14	3	9	2	1	2	5	2	2	5	1	3	4	1	1	3	3.58108	1.52106
2	50	1	1	8	2	1	2	50	3	3	5	3	5	3	3	4	4	1.80033	1.4625
1	60	13	3	5	2	1	2	5	1	1	3	2	2	3	2	3	4	3.79973	2.03765
1	40	23	4	5	1	2	2	10	4	4	6	4	4	3	4	3	3	3.16567	1.58073
2	46	12	3	3	1	2	2	50	1	1	6	4	4	4	4	4	3	3.08825	1.51338
1	54	28	5	11	1	2	2	20	3	2	4	4	4	4	4	4	2	2.81993	1.44354
1	34	23	4	5	1	2	2	3	3	2	6	1	6	3	2	5	2	3.16567	1.58073
1	62	13	3	5	1	2	2	20	2	3	5	4	4	2	2	2	1	3.79973	2.03765
1	62	15	4	6	2	2	2	50	2	2	5	5	5	5	5	5	2	2.24965	0.754324
2	31	23	4	8	2	1	2	50	3	3	6	4	6	1	2	4	4	3.16567	1.58073
2	58	43	8	8	2	1	2	10	2	2	3	3	3	3	3	3	3	2.37816	1.28481
1	40	5	2	5	1	2	2	10	4	4	7	2	3	2	6	7	3	1.92776	0.453538
2	63	23	4	8	2	1	2	50	1	1	1	1	1	1	1	1	4	3.16567	1.58073
2	28	40	8	3	2	2	2	30	3	3	3	2	5	3	4	3	2	3.01231	1.72954
1	46	26	5	4	2	1	2	5	5	5	6	6	6	3	5	3	4	2.74193	1.57005
2	40	13	3	7	2	2	2	50	2	2	6	4	6	3	4	4	3	3.79973	2.03765
2	40	13	3	3	1	2	1	15	3	1	3	2	4	5	2	4	4	3.79973	2.03765
1	46	2	2	9	1	2	2	15	4	2	5	3	2	5	4	1	3	2.12145	0.399373
1	43	27	5	3	2	1	2	50	1	1	4	4	4	4	4	4	4	3.66696	1.78739
1	56	11	3	5	2	2	2	30	1	1	5	1	5	1	1	1	2	3.28912	1.57021
2	46	37	7	5	2	2	2	10	1	1	1	1	1	1	1	7	3	2.71838	0.771635
1	39	15	4	11	1	2	2	30	2	2	7	4	5	1	4	2	4	2.24965	0.754324
1	44	5	2	4	2	1	2	40	4	4	7	1	7	3	1	7	4	1.92776	0.453538
1	38	23	4	4	2	1	2	50	4	4	5	5	5	4	4	5	2	3.16567	1.58073
2	50	14	3	11	2	2	2	5	4	4	4	2	4	4	1	7	4	3.58108	1.52106
2	30	13	3	8	2	1	2	50	3	4	1	1	1	1	1	1	4	3.79973	2.03765
2	24	12	3	10	1	2	2	50	1	1	4	3	2	4	4	1	2	3.08825	1.51338
1	56	11	3	4	2	1	2	10	3	4	6	6	6	6	6	6	4	3.28912	1.57021
2	28	20	4	4	2	2	2	0	1	1	1	2	1	1	1	1	4	2.18728	0.787624
1	31	14	3	5	1	2	2	3	3	3	3	4	4	5	4	5	3	3.58108	1.52106
1	57	14	3	5	2	1	2	50	2	2	4	4	4	4	4	4	2	3.58108	1.52106
1	41	12	3	1	1	2	2	20	3	3	5	2	4	1	2	2	4	3.08825	1.51338
2	61	22	4	5	2	1	2	10	4	4	6	3	5	3	5	3	2	2.67837	0.968614
2	40	12	3	9	1	2	2	20	3	3	6	3	6	3	2	4	3	3.08825	1.51338
2	56	28	5	9	2	1	2	50	2	3	5	5	4	3	6	5	2	2.81993	1.44354
1	28	23	4	4	1	2	2	0	1	1	7	5	1	2	4	3	2	3.16567	1.58073
2	48	21	4	11	2	2	2	5	3	3	6	2	2	2	2	3	4	2.28185	1.33046
1	61	37	7	3	2	1	1	1	1	1	5	4	5	3	4	4	4	2.71838	0.771635
2	50	12	3	9	1	2	2	50	3	3	7	1	4	4	1	1	2	3.08825	1.51338
1	35	27	5	7	1	2	1	0	3	3	7	7	7	7	7	7	3	3.66696	1.78739
1	22	42	8	4	1	2	1	60	4	4	6	5	2	4	1	5	2	2.51453	1.04261
2	32	27	5	8	2	1	2	50	4	4	6	1	4	3	4	3	3	3.66696	1.78739
1	45	2	2	4	2	1	2	50	1	1	7	1	7	7	1	4	2	2.12145	0.399373
2	31	13	3	11	1	2	2	30	1	1	4	1	1	1	1	2	4	3.79973	2.03765
1	57	23	4	2	2	1	1	60	3	4	1	3	2	4	5	6	4	3.16567	1.58073
2	27	12	3	11	1	2	2	50	3	2	5	5	5	3	7	4	2	3.08825	1.51338
2	21	4	2	9	1	2	2	15	4	4	6	4	4	3	2	3	2	2.49802	0.897391
1	65	29	5	3	2	1	2	10	1	1	7	1	3	1	1	1	4	2.56443	1.34844
2	27	29	5	1	1	2	2	50	2	4	6	3	4	3	3	3	4	2.56443	1.34844
2	69	27	5	8	2	1	2	30	3	3	5	2	2	2	2	1	2	3.66696	1.78739
2	52	21	4	5	2	1	2	10	3	3	4	4	4	4	4	3	4	2.28185	1.33046
2	35	27	5	9	1	2	2	50	2	1	4	4	4	4	4	4	3	3.66696	1.78739
1	33	29	5	11	1	2	2	30	2	2	5	2	2	2	1	2	4	2.56443	1.34844
1	37	18	4	3	1	2	2	60	4	4	6	4	4	3	7	2	4	2.26986	1.29257
2	53	28	5	3	2	1	2	50	2	2	6	1	6	3	2	3	3	2.81993	1.44354
2	33	37	7	8	2	2	2	9	2	2	4	4	5	3	3	3	3	2.71838	0.771635
1	41	13	3	3	2	1	2	30	3	2	3	5	4	3	4	2	4	3.79973	2.03765
1	61	13	3	6	2	1	2	5	2	2	3	1	2	2	1	3	4	3.79973	2.03765
1	32	12	3	11	1	2	2	20	5	5	4	3	1	4	4	4	3	3.08825	1.51338
1	37	40	8	3	2	1	1	40	3	3	4	4	5	3	4	5	4	3.01231	1.72954
2	48	2	2	5	1	1	2	30	3	3	6	3	4	4	4	3	4	2.12145	0.399373
1	29	47	8	9	1	2	2	50	2	1	6	4	6	1	1	1	4	2.81259	1.77721
2	52	14	3	8	2	1	2	10	2	3	5	1	4	4	1	1	2	3.58108	1.52106
2	49	28	5	1	2	1	2	7	1	2	4	4	4	4	4	4	3	2.81993	1.44354
2	28	1	1	8	2	1	2	30	3	3	7	5	5	3	5	2	2	1.80033	1.4625
1	41	12	3	5	2	1	2	30	3	3	6	1	2	2	1	1	4	3.08825	1.51338
2	45	23	4	8	2	1	2	5	3	3	3	6	3	3	3	3	4	3.16567	1.58073
1	28	13	3	3	1	2	2	30	3	3	7	2	5	2	2	4	4	3.79973	2.03765
1	21	13	3	10	2	1	2	5	2	2	1	2	1	3	1	1	4	3.79973	2.03765
2	32	10	3	3	1	2	2	50	1	3	7	6	4	2	5	3	4	2.49073	1.03607
1	50	14	3	4	2	1	2	10	4	4	2	2	2	3	2	3	2	3.58108	1.52106
2	30	36	7	3	1	2	2	50	2	2	5	3	3	4	5	4	3	2.25299	0.869663
2	29	10	3	5	1	2	2	50	3	3	2	2	2	2	2	2	2	2.49073	1.03607
1	46	8	3	6	2	2	2	50	4	4	4	4	4	4	4	4	2	2.68045	1.10025
1	43	47	8	4	2	1	2	10	2	2	4	4	4	4	4	4	3	2.81259	1.77721
1	29	13	3	4	1	2	2	40	3	5	5	1	7	1	2	3	4	3.79973	2.03765
2	28	6	2	9	1	2	2	50	2	2	3	2	2	3	3	2	2	2.06478	0.846468
1	35	13	3	9	1	2	2	1	2	2	5	1	3	2	1	1	4	3.79973	2.03765
1	48	28	5	2	1	2	2	50	2	2	4	2	2	4	4	2	4	2.81993	1.44354
1	23	23	4	10	1	2	2	1	5	5	5	1	3	2	3	2	4	3.16567	1.58073
2	61	13	3	8	2	1	1	80	3	3	4	4	4	4	4	4	3	3.79973	2.03765
2	28	27	5	11	1	2	2	30	3	3	4	4	4	4	4	4	4	3.66696	1.78739
1	25	22	4	9	1	2	2	20	3	4	7	6	6	3	4	5	2	2.67837	0.968614
2	29	13	3	3	1	2	2	50	2	2	5	1	2	1	1	3	4	3.79973	2.03765
2	43	12	3	9	1	2	2	50	3	3	4	4	4	4	4	4	4	3.08825	1.51338
1	22	4	2	1	1	2	2	20	1	1	5	1	1	1	1	1	4	2.49802	0.897391
2	55	18	4	9	2	1	2	10	2	2	6	3	5	3	2	4	3	2.26986	1.29257
1	48	33	6	5	1	2	2	75	3	3	1	1	1	1	1	1	4	2.42745	0.749802
1	21	28	5	10	1	2	2	50	3	3	4	4	5	4	5	3	4	2.81993	1.44354
1	29	1	1	4	1	2	2	25	1	1	4	4	4	4	4	4	4	1.80033	1.4625
1	31	28	5	6	1	2	2	30	1	2	7	6	6	2	6	2	4	2.81993	1.44354
2	28	13	3	3	1	2	2	10	2	2	5	3	3	5	4	3	4	3.79973	2.03765
2	28	26	5	9	1	2	2	20	1	1	6	4	2	3	2	2	4	2.74193	1.57005
2	43	35	6	9	2	1	2	70	4	4	4	6	7	3	4	5	2	2.35046	0.669497
1	44	27	5	6	2	1	2	30	3	3	4	4	4	4	4	4	3	3.66696	1.78739
2	43	34	6	8	2	1	2	30	2	3	5	2	4	4	2	4	4	2.52293	1.14749
2	32	12	3	8	2	1	2	30	2	2	6	2	1	1	1	1	4	3.08825	1.51338
2	57	26	5	8	2	1	2	50	2	2	5	3	3	5	5	3	2	2.74193	1.57005
2	35	27	5	1	1	2	2	50	1	1	1	4	5	2	2	2	4	3.66696	1.78739
1	27	23	4	4	1	2	2	10	3	4	4	4	5	4	4	3	4	3.16567	1.58073
2	47	1	1	9	2	1	2	20	2	2	4	4	4	4	4	4	2	1.80033	1.4625
1	30	11	3	1	2	1	2	70	1	1	5	3	2	5	5	4	4	3.28912	1.57021
1	58	23	4	5	2	1	2	20	2	2	6	2	4	2	3	5	3	3.16567	1.58073
2	36	12	3	8	2	1	2	10	1	1	1	1	1	1	1	1	4	3.08825	1.51338
1	49	4	2	6	1	2	2	50	5	4	7	6	7	1	5	4	2	2.49802	0.897391
1	60	13	3	6	1	1	2	1	3	3	6	2	4	2	3	4	4	3.79973	2.03765
1	54	13	3	3	1	2	2	1	4	4	4	1	3	4	2	3	4	3.79973	2.03765
1	48	5	2	11	1	2	2	15	1	2	7	1	5	2	3	6	2	1.92776	0.453538
1	46	1	1	4	2	1	2	5	2	2	1	1	1	1	1	1	3	1.80033	1.4625
1	47	25	5	6	1	2	2	5	3	3	4	3	1	6	4	4	3	2.54864	1.28833
2	27	4	2	5	2	2	2	50	3	3	4	4	4	4	4	4	3	2.49802	0.897391
1	37	27	5	11	1	2	2	5	3	3	6	4	6	2	2	2	4	3.66696	1.78739
2	31	23	4	9	2	2	2	90	1	1	4	4	4	4	4	4	2	3.16567	1.58073
1	38	29	5	4	2	2	2	27	2	3	4	4	4	4	4	4	4	2.56443	1.34844
2	32	40	8	5	1	2	2	50	2	2	1	4	4	2	4	3	3	3.01231	1.72954
1	36	35	6	11	1	2	2	10	1	1	1	1	1	1	1	1	2	2.35046	0.669497
1	53	28	5	11	1	1	2	20	2	2	4	1	2	1	1	2	4	2.81993	1.44354
2	55	13	3	3	2	1	2	70	2	3	5	1	3	1	1	1	4	3.79973	2.03765
2	28	1	1	3	1	2	2	50	3	3	4	4	4	4	4	4	3	1.80033	1.4625
1	28	23	4	4	1	2	2	15	4	5	7	6	5	2	3	5	4	3.16567	1.58073
2	20	28	5	10	1	2	1	50	1	1	7	1	2	6	4	7	2	2.81993	1.44354
1	28	13	3	3	2	1	2	50	5	4	4	4	4	4	4	4	4	3.79973	2.03765
2	46	28	5	9	2	1	2	30	3	3	6	2	2	6	6	2	3	2.81993	1.44354
2	37	15	4	3	2	1	2	90	3	3	4	5	6	3	7	4	1	2.24965	0.754324
1	61	13	3	4	2	1	2	1	4	4	6	6	6	3	3	4	4	3.79973	2.03765
1	30	14	3	3	2	1	2	100	3	3	4	4	4	4	4	4	4	3.58108	1.52106
2	60	27	5	9	2	1	2	80	2	2	6	1	1	4	1	1	3	3.66696	1.78739
2	31	34	6	3	2	1	2	40	5	5	5	5	5	4	5	5	4	2.52293	1.14749
2	48	28	5	9	2	1	2	60	4	4	3	3	3	3	3	2	4	2.81993	1.44354
1	65	33	6	3	2	1	2	2	1	2	5	5	3	2	1	2	4	2.42745	0.749802
2	38	13	3	8	2	2	2	50	3	3	5	4	3	4	5	4	2	3.79973	2.03765
1	58	14	3	4	2	1	2	2	1	1	6	1	1	4	1	1	4	3.58108	1.52106
1	56	13	3	11	1	2	2	50	3	3	6	2	4	3	2	2	4	3.79973	2.03765
2	43	14	3	11	1	2	2	0	3	3	4	4	4	4	4	4	3	3.58108	1.52106
2	41	12	3	8	2	1	2	50	3	3	4	3	3	5	3	1	3	3.08825	1.51338
1	30	11	3	1	2	2	2	0	1	1	2	5	1	2	3	1	4	3.28912	1.57021
1	57	27	5	3	2	1	2	1	2	2	6	1	7	2	2	3	4	3.66696	1.78739
1	56	13	3	3	2	2	2	10	3	2	4	1	1	1	1	1	4	3.79973	2.03765
1	34	47	8	3	1	2	2	80	1	1	4	4	4	4	4	4	2	2.81259	1.77721
2	56	23	4	9	2	1	2	50	1	1	4	4	2	4	4	1	3	3.16567	1.58073
2	30	15	4	3	1	1	2	5	3	3	5	5	5	5	5	5	4	2.24965	0.754324
1	29	23	4	4	2	1	2	10	1	2	4	1	4	4	4	1	4	3.16567	1.58073
1	28	29	5	1	2	2	2	100	1	1	5	2	3	4	3	3	4	2.56443	1.34844
2	64	8	3	8	2	1	2	50	2	4	6	1	5	1	2	4	3	2.68045	1.10025
2	64	15	4	9	2	1	2	50	2	2	3	2	2	2	1	1	2	2.24965	0.754324
1	67	34	6	5	2	1	2	30	2	2	5	7	7	4	5	6	2	2.52293	1.14749
2	55	24	5	9	2	1	2	50	3	3	6	4	3	3	5	3	2	2.49709	1.06773
2	33	8	3	8	2	1	2	50	1	1	1	1	1	1	1	1	2	2.68045	1.10025
1	25	40	8	6	1	2	1	50	4	6	7	7	7	1	7	7	2	3.01231	1.72954
1	46	12	3	3	2	1	2	50	2	2	4	4	4	4	4	4	4	3.08825	1.51338
1	34	11	3	4	2	2	2	0	3	3	4	4	4	4	4	4	4	3.28912	1.57021
2	47	13	3	11	1	2	2	50	1	1	3	1	1	1	1	1	2	3.79973	2.03765
2	29	45	8	3	2	1	2	20	3	2	6	6	2	3	4	7	4	2.15129	1.3313
1	26	28	5	10	1	2	2	0	1	2	4	4	4	4	4	4	4	2.81993	1.44354
1	31	25	5	4	1	2	2	5	4	4	5	3	3	5	5	5	4	2.54864	1.28833
1	32	34	6	5	1	2	2	10	4	4	4	4	4	4	4	4	2	2.52293	1.14749
1	26	28	5	11	1	2	2	50	1	1	6	1	4	5	4	1	4	2.81993	1.44354
1	25	28	5	5	1	2	2	7	2	3	2	2	4	4	2	4	2	2.81993	1.44354
1	42	43	8	5	2	1	2	50	2	2	5	5	5	5	5	5	2	2.37816	1.28481
1	49	13	3	7	1	2	2	5	2	2	5	4	5	3	5	5	4	3.79973	2.03765
1	35	13	3	4	2	1	2	0	1	1	7	7	7	7	7	7	4	3.79973	2.03765
1	31	3	2	11	1	2	2	100	1	1	1	1	1	1	1	1	4	1.90787	-0.313697
2	50	23	4	7	1	2	2	20	4	4	7	1	5	4	1	7	3	3.16567	1.58073
1	50	23	4	5	2	2	2	50	3	2	5	2	4	4	3	3	2	3.16567	1.58073
1	44	14	3	5	1	1	2	50	2	3	5	2	4	2	2	2	4	3.58108	1.52106
1	27	25	5	10	1	2	2	50	1	1	3	1	1	1	3	1	4	2.54864	1.28833
1	62	20	4	11	2	1	2	100	2	2	4	4	4	4	4	4	2	2.18728	0.787624
1	42	40	8	5	2	1	2	40	1	1	6	1	1	1	1	1	4	3.01231	1.72954
2	47	42	8	8	2	2	2	20	1	1	5	3	3	4	1	3	4	2.51453	1.04261
2	32	13	3	9	2	2	2	50	3	2	4	2	2	2	1	2	4	3.79973	2.03765
2	23	20	4	4	1	2	2	50	6	6	4	4	4	4	4	4	2	2.18728	0.787624
1	22	13	3	11	1	2	2	70	3	4	4	4	4	4	4	4	1	3.79973	2.03765
2	37	19	4	11	1	2	2	1	2	3	7	3	7	6	3	4	1	2.26744	1.18993
1	27	23	4	5	2	1	2	60	2	2	2	4	7	5	4	3	1	3.16567	1.58073
2	33	14	3	8	2	1	2	70	2	3	5	2	4	1	4	6	4	3.58108	1.52106
1	44	12	3	4	2	1	2	10	3	3	6	1	5	3	1	3	3	3.08825	1.51338
2	29	27	5	8	2	1	2	50	2	4	6	1	3	4	5	2	2	3.66696	1.78739
2	33	14	3	11	1	2	2	25	2	2	5	4	5	3	4	4	4	3.58108	1.52106
1	39	11	3	3	2	1	1	30	2	2	5	4	2	3	4	1	4	3.28912	1.57021
2	55	26	5	4	2	1	2	50	5	3	3	3	3	3	3	3	2	2.74193	1.57005
2	44	44	8	7	1	2	2	40	2	3	6	4	5	2	1	3	3	2.25902	0.830933
2	36	27	5	9	2	1	2	40	1	1	5	1	1	4	2	1	2	3.66696	1.78739
2	47	14	3	8	2	1	2	5	2	2	6	5	5	6	6	5	3	3.58108	1.52106
2	41	8	3	11	1	2	2	80	2	2	3	1	1	2	3	1	2	2.68045	1.10025
1	41	14	3	5	1	2	2	50	3	3	6	2	5	2	6	4	4	3.58108	1.52106
1	30	28	5	9	1	2	2	50	1	1	4	4	4	4	4	4	3	2.81993	1.44354
2	21	15	4	10	1	2	2	70	2	4	4	1	1	1	1	2	4	2.24965	0.754324
1	38	4	2	9	1	2	2	20	1	2	1	1	1	1	4	1	1	2.49802	0.897391
1	47	13	3	11	1	2	2	20	5	5	1	1	1	1	1	1	4	3.79973	2.03765
1	47	14	3	9	1	2	2	30	2	2	5	3	3	2	5	4	4	3.58108	1.52106
1	36	13	3	5	2	1	2	20	2	2	7	1	3	1	1	1	4	3.79973	2.03765
2	40	23	4	1	2	2	2	50	2	2	4	4	4	4	4	4	4	3.16567	1.58073
2	53	23	4	8	2	1	2	50	3	3	5	3	5	3	3	4	2	3.16567	1.58073
2	37	30	5	9	1	1	2	20	1	3	1	1	1	1	1	1	2	2.3053	1.26088
1	20	27	5	10	1	2	2	20	3	2	3	2	3	4	3	2	2	3.66696	1.78739
1	33	1	1	5	2	1	2	25	5	6	4	1	2	3	4	6	3	1.80033	1.4625
1	49	11	3	5	2	1	2	50	1	1	6	2	6	1	2	1	4	3.28912	1.57021
1	33	15	4	5	1	2	2	30	3	3	5	5	6	3	5	3	4	2.24965	0.754324
2	27	8	3	11	1	2	2	80	2	2	6	4	4	2	2	2	1	2.68045	1.10025
1	53	37	7	9	2	2	2	50	1	1	1	1	1	1	1	1	2	2.71838	0.771635
2	40	14	3	9	2	1	2	30	1	1	1	1	1	1	1	1	2	3.58108	1.52106
2	23	33	6	8	2	1	2	70	2	2	6	3	3	2	6	5	3	2.42745	0.749802
1	29	23	4	4	1	2	1	70	2	2	6	2	7	4	3	1	3	3.16567	1.58073
2	24	44	8	8	2	2	2	60	2	2	4	4	4	4	4	2	2	2.25902	0.830933
2	28	1	1	4	2	1	1	88	1	2	1	2	1	2	1	1	4	1.80033	1.4625
2	47	12	3	11	1	1	2	70	4	4	4	2	6	4	2	4	2	3.08825	1.51338
2	44	40	8	8	2	1	2	40	2	2	6	4	4	4	6	4	2	3.01231	1.72954
2	61	13	3	9	2	1	2	50	2	3	2	2	2	2	2	3	4	3.79973	2.03765
1	40	39	7	8	1	2	2	95	2	2	3	1	1	1	1	1	1	1.99931	1.06829
2	41	15	4	8	2	1	2	30	2	4	7	4	5	4	3	3	4	2.24965	0.754324
2	35	26	5	6	1	2	2	1	3	3	6	1	2	2	1	2	4	2.74193	1.57005
1	29	34	6	9	1	2	2	10	4	4	5	1	2	2	4	4	2	2.52293	1.14749
1	45	40	8	5	2	1	2	30	1	1	1	1	1	1	1	1	4	3.01231	1.72954
1	28	44	8	1	2	2	2	50	2	2	5	7	5	4	3	3	2	2.25902	0.830933
1	28	46	8	9	1	2	2	70	5	1	4	4	4	4	4	4	4	2.24905	1.22711
1	31	24	5	3	1	2	2	50	1	3	1	2	4	3	3	1	4	2.49709	1.06773
2	58	42	8	11	1	1	2	20	1	4	7	1	3	5	4	7	2	2.51453	1.04261
2	51	27	5	8	2	2	2	30	1	1	4	4	4	4	4	4	3	3.66696	1.78739
2	24	44	8	11	1	2	2	50	3	3	6	1	2	4	1	2	1	2.25902	0.830933
2	35	12	3	11	1	2	2	20	3	2	6	3	5	1	2	3	1	3.08825	1.51338
1	27	24	5	3	1	2	2	10	3	3	4	4	4	4	4	4	4	2.49709	1.06773
2	25	15	4	9	1	2	2	50	1	1	4	4	4	4	4	4	1	2.24965	0.754324
2	40	12	3	11	1	2	2	1	2	2	4	2	4	1	1	2	4	3.08825	1.51338
1	26	24	5	11	1	2	2	100	6	6	7	7	7	7	7	7	3	2.49709	1.06773
1	24	13	3	5	1	2	2	20	1	1	1	1	1	1	1	1	4	3.79973	2.03765
1	33	22	4	3	2	1	2	35	6	5	7	7	7	3	7	6	4	2.67837	0.968614
2	26	9	3	9	1	2	2	50	4	4	7	4	4	1	7	4	1	2.48675	1.08492
1	32	4	2	7	1	2	2	30	1	2	5	3	5	1	2	3	4	2.49802	0.897391
1	38	13	3	4	1	2	2	5	1	1	7	4	4	1	5	2	4	3.79973	2.03765
2	40	33	6	8	2	2	2	5	4	4	2	2	2	2	2	2	4	2.42745	0.749802
1	56	27	5	2	2	2	1	50	2	2	5	1	4	2	2	1	4	3.66696	1.78739
1	49	10	3	4	1	2	2	5	2	2	4	4	4	4	4	4	4	2.49073	1.03607
2	28	22	4	1	1	2	2	50	3	3	4	2	4	4	4	2	4	2.67837	0.968614
1	29	12	3	3	1	2	2	3	4	3	5	5	3	4	5	5	4	3.08825	1.51338
2	46	3	2	9	2	2	2	30	3	3	5	4	3	4	4	2	2	1.90787	-0.313697
1	54	27	5	4	2	1	2	10	1	1	1	1	1	1	1	1	3	3.66696	1.78739
1	49	33	6	11	1	2	2	50	3	3	6	3	5	2	3	2	4	2.42745	0.749802
1	22	7	2	9	1	2	2	5	1	1	7	1	3	5	2	6	2	2.13524	0.703108
2	48	46	8	9	2	1	2	40	5	4	2	5	3	3	2	1	3	2.24905	1.22711
2	28	13	3	3	1	2	2	15	1	2	6	6	5	3	6	2	4	3.79973	2.03765
2	22	26	5	10	1	2	1	20	4	4	2	2	2	3	2	3	4	2.74193	1.57005
2	54	27	5	8	2	1	2	50	3	3	5	3	4	3	6	4	4	3.66696	1.78739
2	39	21	4	8	2	1	2	30	4	4	6	3	3	2	4	1	4	2.28185	1.33046
1	65	23	4	5	2	1	2	10	5	5	5	5	2	1	3	3	2	3.16567	1.58073
1	55	35	6	5	2	1	2	5	2	2	2	2	2	2	2	2	2	2.35046	0.669497
1	65	1	1	5	2	1	2	50	1	1	4	1	1	1	1	1	4	1.80033	1.4625
1	27	47	8	9	1	2	2	100	4	4	4	3	4	4	4	4	3	2.81259	1.77721
2	34	42	8	9	1	2	2	80	4	3	4	2	4	4	4	3	2	2.51453	1.04261
2	22	14	3	10	1	2	2	60	2	2	5	2	3	2	2	1	4	3.58108	1.52106
1	38	11	3	11	1	2	2	3	3	3	6	3	3	1	4	1	3	3.28912	1.57021
2	26	23	4	11	1	2	2	20	1	1	5	1	3	4	5	3	4	3.16567	1.58073
1	38	13	3	11	1	2	2	50	2	2	6	2	5	2	2	2	1	3.79973	2.03765
1	47	27	5	6	1	2	2	25	3	3	7	1	4	4	1	4	4	3.66696	1.78739
1	35	10	3	5	2	1	2	10	6	6	7	1	7	1	1	3	4	2.49073	1.03607
1	39	33	6	5	1	2	2	40	5	5	1	5	6	1	7	4	2	2.42745	0.749802
2	29	10	3	8	2	1	2	35	2	2	6	4	5	1	4	5	1	2.49073	1.03607
2	51	10	3	9	2	1	2	30	4	4	4	4	3	3	3	2	2	2.49073	1.03607
2	27	40	8	9	1	2	2	30	3	4	4	1	4	4	4	4	3	3.01231	1.72954
2	32	43	8	5	1	2	2	50	4	4	6	6	6	3	6	4	2	2.37816	1.28481
1	34	21	4	4	2	1	2	60	2	2	5	2	3	3	1	1	3	2.28185	1.33046
1	50	27	5	1	1	2	2	50	2	2	6	6	6	2	3	2	4	3.66696	1.78739
2	42	19	4	11	2	1	2	5	2	2	5	4	3	3	4	3	3	2.26744	1.18993
2	37	40	8	3	1	2	2	70	1	1	7	3	5	1	4	2	4	3.01231	1.72954
1	23	46	8	10	1	2	2	40	4	4	6	3	5	2	2	3	4	2.24905	1.22711
2	41	47	8	9	1	2	2	70	3	2	5	3	4	3	4	2	1	2.81259	1.77721
1	53	15	4	9	1	2	2	35	2	2	5	3	2	4	5	3	2	2.24965	0.754324
1	63	41	8	11	1	1	2	15	1	1	4	2	3	1	1	1	1	2.52831	1.2303
2	42	1	1	4	1	2	2	30	2	2	3	5	4	5	3	2	3	1.80033	1.4625
1	48	13	3	9	2	2	2	10	4	4	7	1	6	2	7	2	4	3.79973	2.03765
1	20	23	4	10	1	2	2	0	3	3	2	6	1	4	7	5	3	3.16567	1.58073
1	41	13	3	3	1	2	2	20	3	3	3	2	1	1	1	1	3	3.79973	2.03765
2	30	27	5	4	1	2	2	50	1	1	1	1	5	5	1	2	4	3.66696	1.78739
1	53	22	4	11	1	2	2	50	4	4	4	4	4	4	4	4	4	2.67837	0.968614
1	44	28	5	4	2	1	2	10	2	2	6	1	3	1	1	3	2	2.81993	1.44354
2	36	28	5	9	1	2	2	70	2	3	5	4	5	4	4	4	2	2.81993	1.44354
2	47	13	3	8	2	1	2	50	3	3	4	4	4	4	4	4	4	3.79973	2.03765
1	63	6	2	11	2	1	2	6	3	3	3	2	4	2	2	3	4	2.06478	0.846468
2	43	23	4	9	2	2	2	80	1	1	1	1	1	1	1	1	4	3.16567	1.58073
1	55	28	5	3	1	2	2	80	5	5	7	6	7	6	7	6	4	2.81993	1.44354
1	45	22	4	11	1	2	2	5	3	3	6	2	5	3	2	1	2	2.67837	0.968614
1	35	12	3	4	2	2	2	5	2	2	5	6	6	6	5	6	4	3.08825	1.51338
1	52	23	4	4	2	1	1	20	1	1	5	2	3	1	1	3	2	3.16567	1.58073
1	40	47	8	4	2	1	2	70	2	2	7	1	7	1	1	1	4	2.81259	1.77721
2	25	31	6	5	2	1	2	50	3	3	7	5	5	4	5	4	3	2.20415	0.573121
2	45	12	3	8	2	1	2	10	4	4	4	4	4	4	4	4	1	3.08825	1.51338
2	61	28	5	8	2	1	2	0	3	3	3	3	3	3	3	3	4	2.81993	1.44354
2	25	22	4	5	1	2	2	50	4	4	6	4	5	5	6	4	4	2.67837	0.968614
2	51	13	3	3	1	2	2	50	3	3	6	3	2	1	1	2	2	3.79973	2.03765
1	47	27	5	4	2	2	2	20	1	1	3	3	3	4	1	3	4	3.66696	1.78739
1	30	16	4	4	2	1	2	80	2	2	7	2	5	5	2	4	4	2.39552	1.40931
2	45	13	3	9	2	1	2	50	4	4	4	4	3	4	4	4	2	3.79973	2.03765
1	30	36	7	4	2	1	2	20	2	2	4	4	5	4	4	2	4	2.25299	0.869663
1	57	47	8	11	1	2	2	20	3	3	5	1	4	1	1	1	2	2.81259	1.77721
2	22	1	1	10	1	2	2	5	1	1	2	3	5	4	4	5	4	1.80033	1.4625
2	37	33	6	9	2	1	2	5	3	2	6	1	2	5	2	2	4	2.42745	0.749802
2	67	38	7	8	2	1	2	35	3	3	7	5	3	4	5	1	2	2.38239	0.863555
2	37	22	4	9	2	1	2	50	1	1	1	1	1	1	1	1	4	2.67837	0.968614
2	27	14	3	3	1	2	2	50	4	4	3	2	4	4	2	4	4	3.58108	1.52106
2	35	13	3	9	2	2	2	15	3	3	5	4	4	4	5	4	3	3.79973	2.03765
2	57	11	3	8	2	1	2	20	2	2	6	4	5	2	4	3	3	3.28912	1.57021
1	38	13	3	4	2	1	2	15	2	2	1	1	1	1	1	1	4	3.79973	2.03765
2	37	44	8	4	2	1	2	5	1	1	5	5	3	3	5	5	3	2.25902	0.830933
1	24	28	5	10	1	2	2	20	2	3	6	1	3	7	5	4	4	2.81993	1.44354
1	29	26	5	5	2	1	2	0	1	1	4	4	4	4	4	4	4	2.74193	1.57005
1	42	14	3	4	2	1	2	30	1	1	7	1	6	1	1	1	4	3.58108	1.52106
2	46	45	8	5	1	1	2	50	3	3	4	5	4	3	4	4	3	2.15129	1.3313
1	23	23	4	4	1	2	2	50	3	3	5	2	3	2	3	2	4	3.16567	1.58073
2	56	27	5	9	2	1	2	30	2	2	7	3	3	3	3	5	3	3.66696	1.78739
1	37	26	5	11	1	2	2	20	4	4	6	4	6	6	4	5	3	2.74193	1.57005
1	51	27	5	5	1	2	2	70	2	2	6	4	3	5	4	3	2	3.66696	1.78739
1	25	23	4	5	1	2	2	70	4	4	5	1	2	1	5	1	4	3.16567	1.58073
2	33	12	3	8	2	1	2	15	3	3	6	1	5	4	2	4	3	3.08825	1.51338
2	56	41	8	9	2	1	2	30	1	2	2	1	1	2	2	4	2	2.52831	1.2303
2	49	23	4	8	2	2	2	50	1	1	7	1	2	4	1	4	2	3.16567	1.58073
2	43	12	3	8	2	1	2	0	1	1	4	4	4	4	4	4	1	3.08825	1.51338
1	38	34	6	5	1	2	2	30	3	3	6	3	3	4	4	2	3	2.52293	1.14749
1	32	23	4	4	1	2	2	20	1	2	5	4	4	3	3	3	4	3.16567	1.58073
1	27	28	5	11	1	2	2	30	3	4	6	4	6	6	4	5	2	2.81993	1.44354
2	50	23	4	9	2	1	2	80	1	1	1	1	1	3	1	1	2	3.16567	1.58073
1	29	12	3	3	2	1	2	30	3	3	7	1	1	1	1	1	4	3.08825	1.51338
2	29	7	2	4	1	2	2	50	3	3	5	5	4	3	2	3	4	2.13524	0.703108
2	49	13	3	3	1	2	1	30	2	3	6	3	5	3	3	3	4	3.79973	2.03765
2	56	13	3	8	2	1	2	40	5	2	6	5	5	6	5	7	2	3.79973	2.03765
2	61	29	5	8	2	1	2	60	1	2	6	3	5	6	1	6	4	2.56443	1.34844
1	21	1	1	10	1	2	2	80	4	3	1	2	4	6	3	7	4	1.80033	1.4625
2	37	27	5	3	2	1	2	10	2	2	4	4	4	4	4	4	4	3.66696	1.78739
2	44	30	5	3	2	1	2	50	4	4	3	2	4	2	4	6	2	2.3053	1.26088
2	48	27	5	3	1	2	2	50	2	2	5	3	4	5	4	4	3	3.66696	1.78739
1	52	14	3	4	1	2	2	10	4	4	7	2	7	1	7	7	4	3.58108	1.52106
2	49	34	6	3	2	1	2	30	2	2	6	3	4	1	1	3	2	2.52293	1.14749
2	34	27	5	3	2	1	2	2	2	2	4	4	4	4	4	4	3	3.66696	1.78739
1	22	18	4	10	1	2	2	20	3	3	3	1	3	3	1	3	2	2.26986	1.29257
1	64	14	3	1	2	1	2	65	4	2	7	1	7	7	4	4	2	3.58108	1.52106
2	40	12	3	9	2	1	2	50	3	3	4	4	6	3	4	5	2	3.08825	1.51338
2	52	27	5	8	2	1	2	50	4	2	6	4	6	7	3	2	4	3.66696	1.78739
1	49	23	4	5	1	2	2	30	4	4	6	4	2	3	5	3	4	3.16567	1.58073
2	28	23	4	8	2	1	2	1	3	3	3	4	5	3	5	4	4	3.16567	1.58073
1	52	28	5	6	1	2	2	50	3	2	1	1	1	2	3	2	2	2.81993	1.44354
2	33	13	3	8	2	1	2	30	3	3	6	3	4	4	6	2	4	3.79973	2.03765
2	41	27	5	8	2	2	2	50	2	3	4	4	4	4	4	4	2	3.66696	1.78739
1	42	13	3	3	2	2	2	50	3	2	4	4	4	3	3	3	4	3.79973	2.03765
1	46	23	4	3	2	2	2	20	3	3	5	4	4	4	5	4	4	3.16567	1.58073
1	40	27	5	6	2	2	2	50	2	2	1	1	2	2	2	1	2	3.66696	1.78739
2	32	26	5	5	1	2	2	50	2	2	5	5	5	2	5	5	4	2.74193	1.57005
2	32	7	2	5	1	2	2	90	3	3	4	4	4	4	4	4	3	2.13524	0.703108
2	53	8	3	8	2	1	2	50	2	2	6	1	1	4	6	1	2	2.68045	1.10025
1	51	37	7	6	1	2	2	70	1	2	4	1	1	4	4	4	2	2.71838	0.771635
1	29	32	6	11	1	2	2	15	2	2	5	1	4	4	3	4	2	2.00547	0.630321
1	48	13	3	5	2	1	2	50	3	3	7	2	2	2	3	2	3	3.79973	2.03765
1	42	12	3	6	1	2	2	30	3	3	3	4	3	3	3	3	3	3.08825	1.51338
2	26	14	3	7	1	2	2	50	3	3	7	5	5	4	6	4	4	3.58108	1.52106
2	46	13	3	3	1	2	2	10	3	3	6	2	4	2	2	2	3	3.79973	2.03765
2	33	44	8	8	2	1	2	40	3	3	6	1	7	7	3	3	4	2.25902	0.830933
2	44	26	5	7	2	1	2	50	3	3	6	1	7	1	1	7	4	2.74193	1.57005
2	56	23	4	9	2	1	2	50	2	2	7	3	3	3	5	3	3	3.16567	1.58073
1	20	23	4	10	1	2	2	20	2	2	4	4	4	4	4	4	2	3.16567	1.58073
1	26	3	2	11	1	2	2	50	4	4	3	3	3	3	3	3	4	1.90787	-0.313697
1	54	4	2	9	1	2	2	30	2	2	5	2	5	2	3	6	4	2.49802	0.897391
2	32	13	3	9	2	1	2	50	1	2	6	1	3	1	3	1	2	3.79973	2.03765
2	38	28	5	8	2	1	2	20	2	1	1	1	2	1	2	1	4	2.81993	1.44354
1	52	27	5	5	2	1	2	2	2	2	5	1	5	1	2	2	4	3.66696	1.78739
1	40	9	3	6	1	2	2	10	3	3	4	3	3	4	4	4	4	2.48675	1.08492
1	25	30	5	6	1	2	2	80	3	3	4	1	2	2	5	4	3	2.3053	1.26088
2	50	28	5	6	1	2	2	20	1	1	1	1	1	1	1	1	4	2.81993	1.44354
1	50	12	3	3	2	1	2	90	1	1	7	7	7	7	7	7	4	3.08825	1.51338
1	46	33	6	11	1	1	2	40	3	3	7	2	6	4	4	6	2	2.42745	0.749802
1	41	23	4	1	2	1	2	50	3	3	4	4	4	4	4	4	2	3.16567	1.58073
2	30	34	6	3	2	2	2	30	1	1	4	4	4	4	4	4	2	2.52293	1.14749
2	29	2	2	7	1	2	2	100	3	3	7	3	4	4	4	5	3	2.12145	0.399373
1	47	9	3	6	1	2	2	20	2	1	2	2	2	2	2	2	3	2.48675	1.08492
2	22	34	6	10	1	2	2	50	1	1	2	1	1	2	1	1	4	2.52293	1.14749
1	24	24	5	5	1	2	2	50	5	5	7	7	7	7	7	7	4	2.49709	1.06773
1	68	1	1	6	2	1	2	1	3	2	6	1	2	1	1	1	4	1.80033	1.4625
1	47	8	3	6	1	2	2	0	3	3	4	4	4	4	4	4	2	2.68045	1.10025
2	50	28	5	8	2	1	2	30	2	2	7	3	7	1	5	5	3	2.81993	1.44354
1	50	35	6	5	2	1	2	40	3	4	6	2	5	3	5	4	2	2.35046	0.669497
2	45	14	3	9	2	1	2	30	3	3	7	4	7	4	4	4	3	3.58108	1.52106
2	36	23	4	4	1	2	1	0	4	4	1	1	1	1	1	1	4	3.16567	1.58073
2	26	35	6	9	1	2	2	70	4	4	5	5	5	5	5	5	2	2.35046	0.669497
2	52	23	4	9	2	1	2	1	2	2	6	1	1	1	1	1	4	3.16567	1.58073
1	37	28	5	4	2	2	1	1	1	1	1	1	1	2	1	1	4	2.81993	1.44354
2	20	27	5	10	1	2	2	30	4	4	5	5	6	6	6	5	2	3.66696	1.78739
1	48	27	5	4	1	2	2	20	2	2	5	5	3	3	5	5	4	3.66696	1.78739
1	31	22	4	4	2	2	2	50	3	5	7	4	7	4	4	4	4	2.67837	0.968614
1	33	23	4	4	1	2	2	0	1	1	2	1	4	1	2	1	2	3.16567	1.58073
1	21	14	3	10	1	2	2	30	5	5	4	2	3	3	3	3	4	3.58108	1.52106
2	27	23	4	8	2	1	2	30	2	3	3	2	3	3	3	3	3	3.16567	1.58073
1	29	11	3	11	1	2	2	50	3	3	4	4	4	4	4	4	2	3.28912	1.57021
2	29	23	4	3	1	2	2	50	1	1	4	1	1	1	1	1	4	3.16567	1.58073
2	48	4	2	7	1	2	2	10	3	3	5	3	3	4	5	3	3	2.49802	0.897391
1	48	16	4	4	2	1	1	50	1	1	2	1	4	2	2	1	3	2.39552	1.40931
2	29	24	5	9	1	2	2	50	1	1	7	7	7	7	7	7	3	2.49709	1.06773
1	23	11	3	11	1	2	2	50	1	1	4	4	4	4	4	4	2	3.28912	1.57021
2	24	12	3	11	1	2	2	5	4	2	3	2	2	5	4	4	4	3.08825	1.51338
2	37	26	5	3	1	2	2	30	3	3	7	3	6	3	3	3	4	2.74193	1.57005
1	36	13	3	4	2	1	2	5	3	3	5	1	7	1	7	4	4	3.79973	2.03765
2	49	15	4	8	2	1	2	40	1	1	6	2	5	1	2	3	3	2.24965	0.754324
1	31	18	4	4	2	1	2	10	1	1	6	1	1	1	1	2	4	2.26986	1.29257
2	40	40	8	8	2	1	2	45	3	1	7	1	3	1	3	1	2	3.01231	1.72954
1	25	14	3	9	1	2	1	25	6	2	7	6	6	7	6	7	3	3.58108	1.52106
1	37	25	5	4	2	1	2	50	1	1	3	3	3	3	3	3	3	2.54864	1.28833
1	25	43	8	10	1	2	2	1	3	2	4	2	4	3	4	6	4	2.37816	1.28481
1	27	12	3	3	2	1	2	50	2	2	2	2	2	4	2	4	4	3.08825	1.51338
1	26	22	4	4	1	2	2	60	5	5	7	3	3	5	4	5	3	2.67837	0.968614
2	30	13	3	5	2	2	2	50	4	4	4	3	4	4	4	4	4	3.79973	2.03765
1	27	14	3	4	1	2	2	32	2	2	4	4	4	4	4	4	3	3.58108	1.52106
1	22	4	2	10	1	2	2	40	1	1	5	1	1	1	1	1	4	2.49802	0.897391
2	37	34	6	8	2	1	2	100	1	1	7	7	7	4	6	3	2	2.52293	1.14749
1	21	1	1	5	1	2	2	80	1	1	1	1	1	1	1	1	2	1.80033	1.4625
2	44	6	2	8	2	1	2	0	3	2	4	3	4	4	5	4	2	2.06478	0.846468
2	31	13	3	9	1	2	2	20	2	2	7	4	4	4	4	4	2	3.79973	2.03765
1	40	27	5	6	1	2	2	50	1	1	5	1	3	3	1	1	2	3.66696	1.78739
1	43	13	3	3	2	2	2	50	4	4	4	4	4	4	4	4	4	3.79973	2.03765
1	35	28	5	4	1	2	2	60	1	1	5	1	1	2	1	1	4	2.81993	1.44354
2	25	13	3	4	1	2	2	50	3	3	4	4	4	4	4	4	4	3.79973	2.03765
1	64	1	1	11	2	1	2	30	2	2	7	1	1	1	1	1	4	1.80033	1.4625
1	30	1	1	5	1	2	2	25	2	2	6	3	3	3	3	3	4	1.80033	1.4625
1	48	40	8	5	2	1	2	5	3	4	4	3	2	4	3	3	4	3.01231	1.72954
2	31	24	5	3	2	2	2	5	2	2	5	4	4	5	4	5	3	2.49709	1.06773
1	61	40	8	11	2	1	2	10	3	3	4	2	3	1	1	1	4	3.01231	1.72954
2	29	27	5	11	1	2	2	10	3	3	5	3	3	3	3	4	2	3.66696	1.78739
1	51	34	6	4	2	1	2	30	3	1	6	3	3	4	4	4	3	2.52293	1.14749
1	45	22	4	11	1	2	2	30	1	1	7	1	6	1	1	1	3	2.67837	0.968614
2	37	24	5	1	2	1	2	5	1	2	5	3	3	3	3	2	4	2.49709	1.06773
2	54	27	5	8	1	1	2	30	5	5	6	7	7	6	6	6	3	3.66696	1.78739
2	62	34	6	8	2	1	2	30	1	1	7	6	7	2	1	6	3	2.52293	1.14749
2	42	31	6	9	2	1	2	30	3	3	2	3	3	3	2	3	4	2.20415	0.573121
2	25	22	4	8	2	2	2	50	1	1	1	1	1	3	1	3	3	2.67837	0.968614
1	31	28	5	5	2	1	2	50	1	1	5	7	6	5	6	6	3	2.81993	1.44354
2	32	12	3	4	2	2	2	15	3	2	5	3	5	5	3	4	4	3.08825	1.51338
2	49	22	4	9	2	1	2	30	4	4	7	1	4	2	1	2	2	2.67837	0.968614
2	20	26	5	10	1	2	2	65	5	4	6	2	4	3	2	5	4	2.74193	1.57005
1	36	9	3	4	2	1	2	20	3	2	4	7	6	2	3	5	2	2.48675	1.08492
2	52	14	3	11	1	2	2	50	1	1	6	1	2	1	1	1	2	3.58108	1.52106
2	40	27	5	8	2	1	2	1	2	2	2	6	3	1	2	2	3	3.66696	1.78739
1	21	31	6	9	1	2	2	70	2	2	4	4	4	4	4	4	2	2.20415	0.573121
1	35	11	3	3	2	1	2	1	2	4	4	2	7	6	1	1	4	3.28912	1.57021
2	39	13	3	11	1	2	2	30	1	1	4	1	1	1	1	1	2	3.79973	2.03765
2	31	11	3	5	2	2	2	30	1	1	6	4	6	3	2	2	4	3.28912	1.57021
2	20	14	3	10	1	2	2	4	6	5	7	7	7	7	7	7	4	3.58108	1.52106
2	30	33	6	9	2	1	2	50	4	4	7	5	5	2	7	7	2	2.42745	0.749802
2	34	14	3	4	2	2	2	50	3	3	5	4	4	4	4	4	4	3.58108	1.52106
2	61	20	4	11	2	1	2	50	2	2	2	3	3	4	4	5	3	2.18728	0.787624
1	31	12	3	9	1	2	2	15	5	5	5	2	3	2	3	3	4	3.08825	1.51338
1	30	27	5	3	2	1	2	50	6	6	3	3	3	3	3	3	2	3.66696	1.78739
1	34	11	3	3	2	1	2	60	1	1	3	2	3	2	2	1	4	3.28912	1.57021
1	61	1	1	9	1	2	2	20	2	2	6	5	5	1	1	1	2	1.80033	1.4625
1	45	8	3	7	1	2	2	50	1	1	4	1	1	1	1	1	4	2.68045	1.10025
1	34	27	5	5	2	1	1	10	3	3	4	4	4	4	4	4	3	3.66696	1.78739
1	54	1	1	9	1	1	2	40	4	4	4	4	4	4	4	4	2	1.80033	1.4625
1	29	23	4	3	1	2	2	45	3	3	4	3	4	3	3	3	4	3.16567	1.58073
2	31	23	4	8	2	1	2	50	3	3	6	5	5	6	6	3	2	3.16567	1.58073
2	42	25	5	8	2	2	2	50	2	2	6	1	6	3	1	1	2	2.54864	1.28833
1	29	10	3	9	1	2	2	10	4	4	7	7	7	3	6	2	2	2.49073	1.03607
2	55	27	5	8	2	1	2	50	1	1	6	3	4	3	4	3	3	3.66696	1.78739
2	50	13	3	7	2	2	2	15	3	3	4	4	4	4	4	4	2	3.79973	2.03765
2	51	5	2	8	2	1	2	10	3	3	7	3	3	5	1	3	4	1.92776	0.453538
1	20	17	4	10	1	2	1	85	2	2	3	3	3	1	3	2	4	2.43495	1.46307
1	25	7	2	5	1	2	2	20	2	2	4	3	3	3	3	2	2	2.13524	0.703108
2	63	13	3	8	2	1	2	25	1	1	6	2	5	1	1	3	3	3.79973	2.03765
2	30	40	8	9	2	2	2	1	4	4	6	4	6	6	3	6	4	3.01231	1.72954
1	24	40	8	1	1	2	2	50	4	4	4	4	4	4	4	4	4	3.01231	1.72954
2	27	23	4	5	1	2	2	60	3	3	5	3	3	3	5	3	3	3.16567	1.58073
1	21	26	5	10	1	2	2	80	2	1	2	1	1	1	1	1	4	2.74193	1.57005
1	22	13	3	10	1	2	2	50	2	2	4	4	4	4	4	4	4	3.79973	2.03765
1	23	2	2	11	1	2	2	70	2	2	4	5	4	4	4	4	4	2.12145	0.399373
1	25	4	2	11	1	2	2	5	4	4	7	6	7	4	7	4	4	2.49802	0.897391
1	23	1	1	11	1	2	2	40	6	6	5	5	4	5	5	5	2	1.80033	1.4625
1	54	20	4	9	1	2	2	30	3	3	4	5	3	3	6	7	4	2.18728	0.787624
2	42	13	3	11	1	2	2	50	3	4	5	5	5	5	5	6	3	3.79973	2.03765
2	31	26	5	9	1	2	2	100	4	3	1	2	5	4	3	3	4	2.74193	1.57005
1	39	17	4	4	2	2	2	40	5	5	6	6	6	6	6	6	4	2.43495	1.46307
2	49	12	3	5	2	2	2	70	1	2	7	1	5	1	1	1	4	3.08825	1.51338
1	67	40	8	4	2	1	2	20	1	3	6	5	4	2	6	4	3	3.01231	1.72954
2	46	23	4	9	2	1	2	60	1	1	2	1	1	2	1	1	3	3.16567	1.58073
2	21	12	3	4	1	2	2	84	1	1	1	1	1	1	1	1	4	3.08825	1.51338
1	57	46	8	6	2	1	2	50	1	1	4	1	3	3	4	4	3	2.24905	1.22711
2	29	27	5	11	1	2	2	50	3	3	6	3	6	3	4	1	1	3.66696	1.78739
2	38	27	5	5	1	2	1	60	2	2	5	3	3	1	4	1	2	3.66696	1.78739
1	40	14	3	3	1	2	2	50	3	3	7	3	4	3	3	3	4	3.58108	1.52106
2	41	22	4	8	2	1	2	50	3	1	3	1	1	3	1	1	3	2.67837	0.968614
1	66	12	3	11	2	1	2	50	3	3	4	4	5	4	4	4	2	3.08825	1.51338
1	47	42	8	4	2	1	2	2	2	1	6	1	2	2	5	2	4	2.51453	1.04261
1	34	27	5	9	1	2	2	10	6	4	5	7	7	4	4	4	4	3.66696	1.78739
2	23	29	5	5	2	1	2	50	3	3	6	5	5	3	3	3	3	2.56443	1.34844
2	28	1	1	8	2	1	2	50	4	5	1	1	3	1	1	1	4	1.80033	1.4625
1	23	28	5	5	1	2	2	30	2	2	2	2	2	1	2	2	4	2.81993	1.44354
2	26	40	8	9	1	2	2	50	3	3	6	4	2	2	6	4	2	3.01231	1.72954
1	27	23	4	11	1	2	2	50	2	2	4	4	4	4	4	4	4	3.16567	1.58073
1	38	28	5	4	2	1	2	20	2	2	6	2	5	2	1	2	4	2.81993	1.44354
2	28	24	5	9	2	2	2	30	2	4	6	3	5	1	2	3	4	2.49709	1.06773
1	30	36	7	1	1	2	1	20	3	2	3	3	3	3	3	3	4	2.25299	0.869663
2	29	31	6	9	1	2	2	60	1	1	5	3	2	2	5	2	2	2.20415	0.573121
2	64	27	5	9	1	2	1	40	2	3	4	4	5	3	4	4	2	3.66696	1.78739
2	47	13	3	8	2	1	2	50	2	2	5	4	4	4	4	5	3	3.79973	2.03765
2	42	37	7	11	2	2	2	50	3	3	7	1	5	1	1	1	4	2.71838	0.771635
1	38	1	1	5	2	1	2	2	2	2	4	3	6	5	2	7	2	1.80033	1.4625
2	44	42	8	8	2	1	2	50	1	1	6	2	2	2	2	1	4	2.51453	1.04261
1	29	40	8	4	2	1	1	60	1	1	7	1	1	3	5	3	3	3.01231	1.72954
2	38	13	3	8	2	2	2	30	2	2	5	4	4	3	5	4	4	3.79973	2.03765
1	33	11	3	4	2	2	2	50	3	4	6	4	6	4	5	4	4	3.28912	1.57021
1	48	42	8	5	1	2	2	20	2	2	1	1	4	2	1	2	4	2.51453	1.04261
2	44	42	8	9	2	1	2	85	1	1	7	1	1	1	7	6	3	2.51453	1.04261
1	44	11	3	5	2	2	2	90	1	1	7	5	3	1	6	3	4	3.28912	1.57021
1	49	27	5	5	1	2	2	20	1	1	2	1	1	1	1	1	2	3.66696	1.78739
1	31	27	5	3	1	2	2	2	6	6	6	6	6	1	7	6	4	3.66696	1.78739
2	62	23	4	9	1	1	2	60	3	2	5	4	5	3	4	3	2	3.16567	1.58073
1	32	21	4	1	1	2	2	1	6	6	1	1	1	1	1	1	4	2.28185	1.33046
2	48	27	5	9	1	2	2	40	2	2	5	3	5	4	2	3	2	3.66696	1.78739
1	31	13	3	3	1	2	2	5	3	3	4	4	4	4	4	4	4	3.79973	2.03765
1	28	6	2	11	1	2	2	50	1	1	5	1	1	5	4	2	2	2.06478	0.846468
2	47	5	2	9	2	1	2	90	2	2	6	4	3	5	6	4	2	1.92776	0.453538
1	32	8	3	4	1	2	2	100	1	2	3	3	2	6	3	6	3	2.68045	1.10025
2	39	23	4	8	2	2	2	10	2	2	6	1	3	1	2	2	1	3.16567	1.58073
2	40	8	3	9	2	1	2	50	4	4	5	4	6	4	4	2	2	2.68045	1.10025
2	22	8	3	3	1	2	2	30	2	2	5	1	2	5	1	2	3	2.68045	1.10025
1	26	34	6	3	1	2	2	10	2	4	5	7	5	5	5	5	4	2.52293	1.14749
2	61	9	3	9	2	1	2	50	2	2	4	4	4	3	2	3	3	2.48675	1.08492
1	28	15	4	3	2	2	2	20	2	2	6	3	4	2	3	5	4	2.24965	0.754324
1	42	23	4	5	1	1	2	50	1	1	1	1	1	1	1	1	1	3.16567	1.58073
1	46	28	5	6	2	1	2	30	2	2	2	2	2	2	2	2	2	2.81993	1.44354
2	24	28	5	4	1	2	2	30	1	2	4	3	3	4	4	3	3	2.81993	1.44354
2	27	16	4	5	1	2	2	70	2	2	4	4	4	4	4	4	3	2.39552	1.40931
1	43	11	3	9	1	1	2	50	2	2	5	4	5	4	4	2	2	3.28912	1.57021
1	34	14	3	3	2	1	2	80	3	3	4	4	4	4	4	4	4	3.58108	1.52106
1	44	28	5	4	2	1	2	50	3	2	4	4	4	4	4	4	4	2.81993	1.44354
1	44	16	4	3	2	1	2	10	5	5	6	1	4	1	2	3	3	2.39552	1.40931
1	30	13	3	3	1	2	2	80	2	2	2	2	1	2	2	1	4	3.79973	2.03765
1	50	4	2	5	1	2	2	50	3	3	6	3	6	2	2	3	3	2.49802	0.897391
2	20	17	4	3	2	2	2	40	4	4	4	4	4	4	4	4	3	2.43495	1.46307
2	33	14	3	3	2	1	2	50	2	3	5	4	4	4	5	2	3	3.58108	1.52106
1	25	46	8	10	1	2	1	80	2	2	4	4	3	4	3	3	3	2.24905	1.22711
2	40	23	4	9	1	2	2	50	1	1	4	4	4	3	4	2	3	3.16567	1.58073
1	22	27	5	5	1	2	2	0	4	3	2	2	1	2	3	3	4	3.66696	1.78739
1	39	27	5	7	1	2	1	60	5	3	4	4	1	4	2	3	4	3.66696	1.78739
2	48	12	3	8	2	1	2	50	3	3	3	3	3	3	3	3	3	3.08825	1.51338
2	45	29	5	3	1	2	2	50	1	1	7	1	1	6	1	1	4	2.56443	1.34844
2	47	13	3	8	2	1	2	50	4	4	6	4	5	4	6	5	3	3.79973	2.03765
1	37	13	3	4	2	1	2	0	5	5	4	5	4	4	4	5	2	3.79973	2.03765
2	40	12	3	9	2	1	2	30	1	1	1	1	1	1	1	1	2	3.08825	1.51338
1	43	41	8	3	2	1	2	30	2	2	1	1	1	1	1	1	4	2.52831	1.2303
1	50	26	5	5	2	2	2	5	2	2	7	2	1	3	6	3	2	2.74193	1.57005
2	58	13	3	9	1	1	2	30	3	2	3	1	5	2	1	4	3	3.79973	2.03765
1	36	1	1	3	2	1	2	25	1	1	6	1	5	1	1	4	4	1.80033	1.4625
1	23	43	8	4	2	1	2	60	1	1	6	3	2	1	3	4	3	2.37816	1.28481
1	53	16	4	9	2	1	2	50	1	1	6	6	6	4	4	6	2	2.39552	1.40931
1	65	14	3	2	2	1	1	50	1	1	4	1	4	1	2	2	4	3.58108	1.52106
2	20	13	3	10	1	2	2	75	2	1	6	2	3	2	2	3	4	3.79973	2.03765
2	21	14	3	4	1	2	2	10	1	2	2	2	2	2	6	2	3	3.58108	1.52106
1	66	34	6	11	2	1	2	50	2	2	6	3	4	1	2	2	4	2.52293	1.14749
1	40	12	3	9	1	2	2	30	3	3	4	4	4	4	4	4	2	3.08825	1.51338
2	26	22	4	4	1	2	2	50	3	3	5	3	5	4	3	3	3	2.67837	0.968614
2	62	26	5	9	1	1	2	30	1	1	4	3	3	3	4	7	2	2.74193	1.57005
2	44	12	3	9	2	1	2	30	1	1	1	1	1	1	1	1	2	3.08825	1.51338
2	39	27	5	8	2	1	2	20	4	4	2	3	6	4	7	5	1	3.66696	1.78739
1	25	28	5	4	1	2	2	50	2	2	2	1	1	2	1	1	4	2.81993	1.44354
2	33	40	8	11	1	2	2	30	3	3	1	1	1	1	1	3	3	3.01231	1.72954
2	58	8	3	6	2	1	2	40	2	2	6	2	3	2	2	1	2	2.68045	1.10025
2	28	27	5	7	1	2	2	50	2	2	5	3	3	3	3	4	4	3.66696	1.78739
1	31	13	3	3	1	2	2	5	3	3	4	4	4	4	4	4	4	3.79973	2.03765
2	36	12	3	8	2	1	2	50	3	3	5	3	3	4	5	4	4	3.08825	1.51338
1	35	27	5	3	2	1	2	20	2	2	6	6	7	6	5	5	3	3.66696	1.78739
2	33	11	3	8	2	1	2	80	3	4	6	3	2	2	2	3	4	3.28912	1.57021
1	40	23	4	4	2	1	2	50	1	1	6	6	6	6	6	6	4	3.16567	1.58073
2	45	13	3	9	2	1	2	50	2	2	1	1	1	1	1	1	4	3.79973	2.03765
1	26	40	8	9	1	2	2	3	2	2	3	4	4	1	5	3	4	3.01231	1.72954
2	39	12	3	3	1	2	2	30	2	2	7	1	5	6	1	3	4	3.08825	1.51338
2	24	27	5	11	1	2	2	50	1	1	4	1	4	1	2	1	4	3.66696	1.78739
2	26	14	3	3	1	2	2	50	1	1	5	3	7	3	5	4	3	3.58108	1.52106
2	26	1	1	5	2	2	2	20	2	2	1	1	1	1	1	1	2	1.80033	1.4625
2	56	37	7	11	1	1	2	30	2	2	5	1	1	1	1	1	4	2.71838	0.771635
1	24	34	6	11	1	2	2	60	1	4	3	1	1	4	1	1	2	2.52293	1.14749
1	50	11	3	4	1	2	2	30	4	4	7	2	6	1	3	2	2	3.28912	1.57021
2	24	40	8	3	1	2	2	10	2	2	7	3	5	1	2	5	4	3.01231	1.72954
1	66	26	5	5	2	1	2	10	3	4	3	3	3	3	3	3	4	2.74193	1.57005
2	26	14	3	8	2	2	2	60	5	5	5	5	5	3	4	4	2	3.58108	1.52106
2	34	27	5	3	1	2	2	5	2	2	5	4	6	5	4	3	4	3.66696	1.78739
1	37	28	5	11	1	2	2	50	4	4	5	4	5	4	5	5	1	2.81993	1.44354
2	21	13	3	10	1	2	2	5	3	3	4	4	4	4	4	4	4	3.79973	2.03765
2	20	20	4	4	2	1	2	40	5	5	7	7	7	1	7	1	1	2.18728	0.787624
2	29	1	1	9	1	2	2	5	2	2	4	4	3	2	4	4	2	1.80033	1.4625
2	30	13	3	9	1	2	2	30	2	2	6	3	4	4	4	4	3	3.79973	2.03765
2	32	9	3	1	2	2	2	70	1	1	6	4	4	2	4	3	3	2.48675	1.08492
2	26	23	4	3	1	2	2	40	2	2	4	4	4	4	4	4	4	3.16567	1.58073
2	20	46	8	10	1	2	2	50	4	4	4	4	2	3	1	2	4	2.24905	1.22711
2	29	11	3	9	2	2	2	50	1	2	5	5	5	5	5	5	2	3.28912	1.57021
2	25	1	1	3	1	2	2	40	3	3	4	4	4	4	4	4	4	1.80033	1.4625
1	34	45	8	6	1	2	2	8	2	1	4	1	4	1	1	2	2	2.15129	1.3313
2	32	13	3	9	1	2	2	70	4	4	7	1	6	2	2	3	4	3.79973	2.03765
1	24	18	4	4	1	2	2	50	4	4	4	4	2	2	6	4	2	2.26986	1.29257
1	25	11	3	5	1	2	2	50	2	1	4	4	5	4	6	4	4	3.28912	1.57021
1	26	23	4	5	1	2	1	52	5	5	5	4	7	3	7	5	4	3.16567	1.58073
2	23	38	7	5	1	2	2	50	5	6	3	3	3	3	3	3	3	2.38239	0.863555
2	58	22	4	3	2	1	2	30	4	4	6	3	5	1	5	1	2	2.67837	0.968614
1	26	28	5	3	1	2	2	80	3	5	2	1	5	1	1	5	4	2.81993	1.44354
2	42	24	5	9	2	1	2	80	1	1	6	1	4	1	3	1	2	2.49709	1.06773
1	23	13	3	3	1	2	2	95	1	1	1	1	1	1	1	1	4	3.79973	2.03765
2	22	13	3	10	1	2	2	50	2	2	5	4	4	2	1	4	4	3.79973	2.03765
2	25	44	8	5	1	2	2	28	2	2	1	1	2	3	1	5	2	2.25902	0.830933
1	24	27	5	9	1	2	2	10	2	2	2	1	1	1	1	1	3	3.66696	1.78739
1	40	7	2	11	1	2	2	50	1	1	5	1	1	3	1	3	2	2.13524	0.703108
1	26	11	3	2	1	2	2	60	2	2	5	1	3	4	6	1	4	3.28912	1.57021
2	36	9	3	9	2	2	2	100	1	1	7	7	1	1	7	7	2	2.48675	1.08492
1	22	12	3	10	1	2	2	30	1	1	5	1	5	1	1	1	2	3.08825	1.51338
2	26	27	5	8	2	1	2	40	3	3	2	3	3	1	2	4	3	3.66696	1.78739
2	39	12	3	8	2	1	2	20	1	2	1	1	1	2	2	2	2	3.08825	1.51338
1	20	28	5	4	1	2	2	50	6	6	7	7	7	7	7	7	2	2.81993	1.44354
2	45	11	3	8	2	2	2	50	3	3	6	1	3	2	2	1	2	3.28912	1.57021
2	30	37	7	4	2	1	2	1	1	3	6	4	6	2	4	3	4	2.71838	0.771635
1	36	43	8	5	1	2	2	20	1	1	6	1	1	1	1	1	2	2.37816	1.28481
2	43	27	5	9	2	1	2	50	3	3	7	3	4	4	6	3	4	3.66696	1.78739
1	43	27	5	5	2	2	2	2	4	3	6	6	6	3	4	3	2	3.66696	1.78739
2	67	23	4	9	2	1	2	30	3	3	6	3	3	3	3	5	3	3.16567	1.58073
2	30	1	1	4	2	1	2	60	2	1	4	3	4	3	3	3	3	1.80033	1.4625

## Sheet: Sheet2
	English		Original
Items	Questionnaire	Options	質問文	選択肢
Gender	Gender	1: Men, 2: Women	性別	1：男性、2：女性
Age	Age	-	年齢(歳)	-
Prefectures	Prefectures	1: Hokkaido, 2: Aomori, 3: Iwate, 4: Miyagi, 5: Akita, 6: Yamagata, 7: Fukushima, 8: Ibaraki, 9: Tochigi, 10: Gunma, 11: Saitama, 12: Chiba, 13: Tokyo, 14: Kanagawa, 15: Niigata, 16: Toyama, 17: Ishikawa, 18: Fukui, 19: Yamanashi, 20: Nagano, 21: Gifu, 22: Shizuoka, 23: Aichi, 24: Mie, 25: Shiga, 26: Kyoto, 27: Osaka, 28: Hyogo, 29: Nara, 30: Wakayama, 31: Tottori, 32: Shimane, 33: Okayama, 34: H…	都道府県	1：北海道、2：青森県、3：岩手県、4：宮城県、5：秋田県、6：山形県、7：福島県、8：茨城県、9：栃木県、10：群馬県、11：埼玉県、12：千葉県、13：東京都、14：神奈川県、15：新潟県、16：富山県、17：石川県、18：福井県、19：山梨県、20：長野県、21：岐阜県、22：静岡県、23：愛知県、24：三重県、25：滋賀県、26：京都府、27：大阪府、28：兵庫県、29：奈良県、30：和歌山県、31：鳥取県、32：島根県、33：岡山県、34：広島県、35：山口県、36：徳島県、37：香川県、38：愛媛県、39：高知県、40：福岡県、41：佐賀県、42：長崎県、43：熊本県、44：大分県、45：宮崎県、46：鹿児島県、47：沖縄県
Region of residence	Region of residence	1: Hokkaido region, 2: Tohoku region, 3: Kanto region, 4: Chubu region, 5: Kinki region, 6: Chugoku region, 7: Shikoku region, 8: Kyushu region	地域	1：北海道、2：東北地方、3：関東地方、4：中部地方、5：近畿地方、6：中国地方、7：四国地方、8：九州地方
Occupation	Occupation	1: Civil servants, 2: Executives, 3: Company employees (clerical), 4: Company employees (technical), 5: Company employees (other), 6: Self-employed, 7: Free enterprise, 8: Full-time homemaker, 9: Part-time job, 10: Student, 11: Other	職業	1：公務員、2：経営者・役員、3：会社員(事務系)、4：会社員(技術系)、5：会社員(その他)、6：自営業、7：自由業、8：専業主婦、9：パート・アルバイト、10：学生、11：その他
Marriage	Marriage	1: Unmarried individuals, 2: Married individuals	未既婚	1：未婚、2：既婚
Children	Children	1: Presence, 2: Absence	子供の有無	1：子供有り、2：子供無し
History of infection	Have you or anyone around you been infected with the Coronavirus (COVID-19)?	1: Presence, 2: Absence	あなたご自身、あるいはあなたの身の回りに新型コロナウイルスに感染した方はいらっしゃいますか。	1：はい、2：いいえ
Risk perception	How likely do you think it is that the average Japanese individuals will become infected with the Coronavirus (COVID-19) by April 30, 2021? Please answer on a scale of 0 to 100, where 0 = improbable and 100 = certain.	-	2021年4月30日までに、平均的な日本人が新型コロナウイルスに感染する確率はどのくらいだと思いますか。0=ありえない 100=確実 として0～100の数字でお答えください。	-
BJD1	I think anyone who gets infected with the Coronavirus (COVID-19) got what they deserved.	1: Strongly Disagree, 2: Disagree, 3: Somewhat disagree, 4: Somewhat agree, 5: Agree, 6: Strongly Agree	新型コロナウイルスに感染する人は、自業自得だと思う	1：まったくそう思わない、2：あまりそう思わない、3：どちらかといえばそう思わない、4：どちらかといえばそう思う、5：ややそう思う、6：非常にそう思う
BJD2	If anyone had been infected with the Coronavirus (COVID-19), I think it was their fault.	1: Strongly Disagree, 2: Disagree, 3: Somewhat disagree, 4: Somewhat agree, 5: Agree, 6: Strongly Agree	新型コロナウイルスに感染した人がいたとしたら、それは本人のせいだと思う	1：まったくそう思わない、2：あまりそう思わない、3：どちらかといえばそう思わない、4：どちらかといえばそう思う、5：ややそう思う、6：非常にそう思う
HRR1	In emergencies, it is better to follow government requests for restrictions on freedom of movement.	1: Strongly Disagree, 2: Disagree, 3: Somewhat disagree, 4: Neither, 5: Somewhat agree, 6: Agree, 7: Strongly Agree	非常時には、政府からの移動の自由を制限する要請に応えるのが良い	1：全く違うと思う、2：おおよそ違うと思う、3：少し違うと思う、4：どちらともいえない、5：少しそう思う、6：まあまあそう思う、7：強くそう思う
HRR2	In emergencies, speech contrary to government policy should be punished by law.	1: Strongly Disagree, 2: Disagree, 3: Somewhat disagree, 4: Neither, 5: Somewhat agree, 6: Agree, 7: Strongly Agree	非常時には、政府の方針に反する言論は法律によって罰されるべきである	1：全く違うと思う、2：おおよそ違うと思う、3：少し違うと思う、4：どちらともいえない、5：少しそう思う、6：まあまあそう思う、7：強くそう思う
HRR3	In emergencies, anyone who goes out against government lockdown policy should be punished by law.	1: Strongly Disagree, 2: Disagree, 3: Somewhat disagree, 4: Neither, 5: Somewhat agree, 6: Agree, 7: Strongly Agree	非常時には、政府の外出制限方針に反して外出した人は法律によって罰されるべきである	1：全く違うと思う、2：おおよそ違うと思う、3：少し違うと思う、4：どちらともいえない、5：少しそう思う、6：まあまあそう思う、7：強くそう思う
HRR4	In emergencies, every citizen can autonomously take action to ensure that government policies are respected.	1: Strongly Disagree, 2: Disagree, 3: Somewhat disagree, 4: Neither, 5: Somewhat agree, 6: Agree, 7: Strongly Agree	非常時には、他の人たちを政府の方針に従わせるために、個々人の判断で行動を起こして良い	1：全く違うと思う、2：おおよそ違うと思う、3：少し違うと思う、4：どちらともいえない、5：少しそう思う、6：まあまあそう思う、7：強くそう思う
HRR5	In emergencies, it is better to follow government requests for restrictions on freedom of speech.	1: Strongly Disagree, 2: Disagree, 3: Somewhat disagree, 4: Neither, 5: Somewhat agree, 6: Agree, 7: Strongly Agree	非常時には、政府からの言論の自由を制限する要請に応えるのが良い	1：全く違うと思う、2：おおよそ違うと思う、3：少し違うと思う、4：どちらともいえない、5：少しそう思う、6：まあまあそう思う、7：強くそう思う
HRR6	In emergencies, every citizen should watch over to ensure that government policies are respected.	1: Strongly Disagree, 2: Disagree, 3: Somewhat disagree, 4: Neither, 5: Somewhat agree, 6: Agree, 7: Strongly Agree	非常時には、他の人たちが政府の方針に従っているか、一人ひとりが見張るべきである	1：全く違うと思う、2：おおよそ違うと思う、3：少し違うと思う、4：どちらともいえない、5：少しそう思う、6：まあまあそう思う、7：強くそう思う
Educational background	What was the last school you graduated from? If you are currently enrolled in school, please indicate the school.	1: Elementary/junior high school, 2: High school, 3: Junior/technical/professional training college, 4: University/graduate school	あなたが最後に卒業した学校を教えてください。現に在学している場合は、その学校をお答えください。	1：小学校／中学校、2：高校、3：短大／高専（高等専門学校）／専門学校、4：大学／大学院
log10 population density	[estimated from Prefectures and references (e-Stat, 2021; Geospatial Information Authority of Japan, 2020)]	-
log10 infection rate	[estimated from Prefectures and references (e-Stat, 2021; Ministry of Health Labour and Welfare, 2022)]	-
